# Supplementary material for: Unveiling the spatial distribution and molecular mechanisms of terpenoid biosynthesis in Salvia miltiorrhiza and S. grandifolia using multi-omics and DESI–MSI
Source: Hortic Res. 2023 May 31;10(7):uhad109. doi: 10.1093/hr/uhad109 (PMC10419090; doi:10.1093/hr/uhad109)
Supplement: Web_Material_uhad109 [file web_material_uhad109.zip]

Archive with 2 entries (2 files):
- Supplementary Material.doc
- Supplementary Material-Table7-10.xls
