# Supplementary material for: Unveiling the spatial distribution and molecular mechanisms of terpenoid biosynthesis in Salvia miltiorrhiza and S. grandifolia using multi-omics and DESI–MSI
Source: Hortic Res. 2023 May 31;10(7):uhad109. doi: 10.1093/hr/uhad109 (PMC10419090; doi:10.1093/hr/uhad109)
Supplement: Web_Material_uhad109 [file web_material_uhad109.zip › Supplementary Material-Table7-10.xls]

## Sheet: Table 7
Table 7. Cytochrome P450 gene in SM and SG at the transcriptional level
gene_id	log2FoldChange	pval	padj	S. grandifolia FPKM	S. miltiorrhiza FPKM	NT Description
Cluster-403899.381661	-9.6777	1.79e-43	1.19e-40	0.0127057	10.4791	ferruginol synthase [Salvia rosmarinus]
Cluster-403899.377700	-12.553	4.56e-59	9.35e-56	0.00117979	7.52406	cytochrome P450 CYP82D70 [Salvia miltiorrhiza]
Cluster-403899.381658	-11.353	1.07e-19	2.24e-18	0.00193349	5.12277	cytochrome P450 CYP76AH1 [Salvia miltiorrhiza]
Cluster-403899.376868	-13.694	2.28e-28	1.63e-26	0	3.25641	cytochrome P450 [Salvia miltiorrhiza]
Cluster-403899.373620	-11.811	1.05e-31	1.36e-29	0.000641978	2.50389	cytochrome P450 CYP81Q43 [Salvia miltiorrhiza]
Cluster-403899.413236	-13.581	2.81e-28	1.98e-26	0	2.29097	cytochrome P450 [Salvia miltiorrhiza]
Cluster-403899.392630	-13.652	2.9e-22	8.32e-21	0	2.07509	cytochrome P450 CYP71D379 [Plectranthus barbatus]
Cluster-403899.311836	-1.6103	0.00033699	0.0013699	0.665775	2.03282	PREDICTED: cytochrome P450 714C2-like [Erythranthe guttata]
Cluster-403899.413232	-13.333	1.35e-24	5.33e-23	0	1.95046	cytochrome P450 76AK8 [Salvia rosmarinus]
Cluster-403899.365127	-12.656	1.56e-23	5.3e-22	0	1.79001	cytochrome P450 CYP71D411 [Salvia miltiorrhiza]
Cluster-403899.397010	-11.662	4.22e-25	1.8e-23	0.000495294	1.66424	cytochrome P450 CYP76AK3 [Salvia miltiorrhiza]
Cluster-403899.414675	-12.174	2.7e-18	4.83e-17	0.000318839	1.56306	cytochrome P450 CYP704A99 [Salvia miltiorrhiza]
Cluster-403899.366903	-10.17	2.55e-31	3.1e-29	0.00126048	1.56097	cytochrome P450 CYP716C12 [Salvia miltiorrhiza]
Cluster-403899.377934	-13.046	4.5e-25	1.9e-23	0	1.43007	cytochrome P450 81E8-like isoform X2 [Sesamum indicum]
Cluster-403899.379887	-12.454	2.24e-23	7.47e-22	0.000237042	1.41034	cytochrome P450 716A96 [Salvia pomifera]
Cluster-403899.385527	-12.997	4.03e-23	1.3e-21	0	1.3791	ferruginol synthase [Salvia rosmarinus]
Cluster-403899.402720	-11.603	4.86e-19	9.43e-18	0.00036531	1.35441	cytochrome P450 [Salvia miltiorrhiza]
Cluster-403899.339563	-12.693	2.53e-23	8.36e-22	0	1.11737	cytochrome P450 [Salvia miltiorrhiza]
Cluster-403899.413235	-12.5	3.15e-23	1.03e-21	0	1.07372	cytochrome P450 76AK8 [Salvia rosmarinus]
Cluster-403899.420557	-10.78	2.43e-16	3.51e-15	0	0.975337	cytochrome P450 [Salvia miltiorrhiza]
Cluster-403899.377292	-11.847	2.49e-20	5.61e-19	0.000204311	0.896729	cytochrome P450 716A96 [Salvia pomifera]
Cluster-403899.365126	-10.679	3.85e-22	1.09e-20	0.000548023	0.885276	cytochrome P450 [Salvia miltiorrhiza]
Cluster-403899.376134	-10.221	8.19e-16	1.12e-14	0.0006285	0.812327	cytochrome P450 CYP76AH1 [Salvia miltiorrhiza]
Cluster-403899.398465	-12.123	1e-21	2.69e-20	0	0.727601	cytochrome P450 CYP81Q43 [Salvia miltiorrhiza]
Cluster-403899.365129	-11.923	1.58e-21	4.13e-20	0	0.660437	cytochrome P450 [Salvia miltiorrhiza]
Cluster-403899.413237	-10.834	5.4e-18	9.33e-17	0.000323394	0.626077	cytochrome P450 76AK8 [Salvia rosmarinus]
Cluster-403899.390325	-10.282	8.64e-14	9.63e-13	0	0.58952	cytochrome P450 716A96 [Salvia pomifera]
Cluster-403899.362494	-10.855	3.1e-17	4.95e-16	0	0.572106	cytochrome P450 CYP71D374 [Salvia miltiorrhiza]
Cluster-403899.382052	-10.977	1.43e-18	2.65e-17	0.000253916	0.542971	cytochrome P450 CYP716C12 [Salvia miltiorrhiza]
Cluster-403899.382226	-8.1387	6.11e-29	4.82e-27	0.00180506	0.533587	cytochrome P450 716A96 [Salvia pomifera]
Cluster-403899.417634	-12.107	6.94e-17	1.07e-15	0	0.507129	cytochrome P450 CYP72A330 [Salvia miltiorrhiza]
Cluster-403899.392634	-8.402	1.19e-15	1.61e-14	0.00144414	0.504466	cytochrome P450 CYP71D379 [Plectranthus barbatus]
Cluster-403899.404381	-9.5107	4.16e-17	6.55e-16	0.000599693	0.453637	cytochrome P450 [Salvia miltiorrhiza]
Cluster-403899.376197	-3.326	2.99e-09	2.1e-08	0.0421792	0.424238	ferruginol synthase [Salvia rosmarinus]
Cluster-403899.383698	-11.391	7.28e-20	1.55e-18	0	0.415	cytochrome P450 CYP72A330 [Salvia miltiorrhiza]
Cluster-403899.364252	-10.353	1.95e-16	2.85e-15	0.000295618	0.410086	cytochrome P450 CYP84A60 [Salvia miltiorrhiza]
Cluster-403899.359152	-11.208	8.57e-19	1.62e-17	0	0.401091	cytochrome P450 CYP706C35 [Salvia miltiorrhiza]
Cluster-403899.381852	-11.418	1.65e-19	3.39e-18	0	0.391089	cytochrome P450 [Salvia miltiorrhiza]
Cluster-403899.383761	-11.49	9.3e-20	1.96e-18	0	0.364325	cytochrome P450 CYP749A39 [Salvia miltiorrhiza]
Cluster-403899.365128	-11.505	2.45e-20	5.54e-19	0	0.357061	cytochrome P450 [Salvia miltiorrhiza]
Cluster-403899.314765	-10.682	8.58e-15	1.06e-13	0	0.339904	cytochrome P450 CYP714G14 [Salvia miltiorrhiza]
Cluster-403899.414676	-11.19	1.45e-15	1.93e-14	0	0.339349	cytochrome P450 CYP704A99 [Salvia miltiorrhiza]
Cluster-403899.322638	-9.75	8.76e-15	1.08e-13	0	0.32126	cytochrome P450 CYP714G14 [Salvia miltiorrhiza]
Cluster-403899.381278	-9.8195	5.08e-14	5.79e-13	0.000316779	0.303574	ferruginol synthase [Salvia rosmarinus]
Cluster-403899.371078	-9.0343	7.71e-41	3.86e-38	0.000556843	0.303504	cytochrome P450 CYP89A115 [Salvia miltiorrhiza]
Cluster-403899.381565	-10.29	0.00083861	0.0032372	0	0.299566	cytochrome P450 CYP82D70 [Salvia miltiorrhiza]
Cluster-403899.395880	-9.766	6.96e-14	7.83e-13	0	0.294314	peptidyl-prolyl cis-trans isomerase CYP20-1 [Sesamum indicum]
Cluster-403899.389532	-10.894	9.44e-13	9.45e-12	0	0.292041	cytochrome P450 CYP716C10 [Plectranthus barbatus]
Cluster-403899.326157	-8.4851	5.19e-17	8.09e-16	0.000852585	0.289411	cytochrome P450 CYP92A73 [Salvia miltiorrhiza]
Cluster-403899.371438	-9.9311	2.76e-14	3.24e-13	0.000244677	0.284669	cytochrome P450 CYP72A294 [Plectranthus barbatus]
Cluster-403899.380311	-8.1791	5.92e-15	7.41e-14	0.000927485	0.273331	ferruginol synthase [Salvia rosmarinus]
Cluster-403899.333980	-10.761	5.53e-16	7.71e-15	0	0.258302	cytochrome P450 CYP714G13 [Salvia miltiorrhiza]
Cluster-403899.441440	-10.504	9.63e-17	1.46e-15	0	0.257802	cytochrome P450 CYP704A99 [Salvia miltiorrhiza]
Cluster-403899.397725	-10.493	3.49e-15	4.48e-14	0	0.256738	cytochrome P450 [Salvia miltiorrhiza]
Cluster-403899.395884	-9.6037	4.77e-09	3.28e-08	0	0.249894	peptidyl-prolyl cis-trans isomerase CYP20-1 [Sesamum indicum]
Cluster-403899.402716	-10.435	1.87e-16	2.74e-15	0	0.246026	cytochrome P450 [Salvia miltiorrhiza]
Cluster-403899.359235	-10.545	1.05e-16	1.58e-15	0	0.240679	cytochrome P450 CYP82V2 [Salvia miltiorrhiza]
Cluster-403899.459305	-7.695	5.87e-12	5.43e-11	0.00116434	0.237826	peptidyl-prolyl cis-trans isomerase CYP23 isoform X1 [Sesamum indicum]
Cluster-403899.382075	-8.9049	1.34e-14	1.62e-13	0.000443193	0.232082	cytochrome P450 CYP716C12 [Salvia miltiorrhiza]
Cluster-403899.335052	-7.7312	3.86e-16	5.47e-15	0.00113231	0.231286	cytochrome P450 CYP707A102 [Salvia miltiorrhiza]
Cluster-403899.377534	-10.334	0.00012836	0.00055021	0	0.220515	cytochrome P450 CYP82D70 [Salvia miltiorrhiza]
Cluster-403899.397953	-8.706	2.3e-11	2e-10	0	0.216648	cytochrome P450 CYP98A78 [Salvia miltiorrhiza]
Cluster-403899.437017	-10.255	6.36e-12	5.86e-11	0	0.209163	cytochrome P450 CYP71AT92 [Salvia miltiorrhiza]
Cluster-403899.383783	-10.15	3.5e-15	4.48e-14	0	0.202286	cytochrome P450 CYP716A89 [Salvia miltiorrhiza]
Cluster-403899.331205	-9.2722	2.68e-13	2.84e-12	0	0.201985	cytochrome P450 [Salvia miltiorrhiza]
Cluster-403899.382123	-9.3487	1.28e-13	1.4e-12	0.000257296	0.199929	putative cytochrome P450 [Salvia miltiorrhiza]
Cluster-403899.666894	-3.3159	7.82e-06	3.85e-05	0.0197535	0.197526	PREDICTED: cytochrome P450 714C2-like [Ziziphus jujuba]
Cluster-403899.355470	-5.6863	1.64e-14	1.96e-13	0.00369786	0.194195	peptidyl-prolyl cis-trans isomerase CYP21-3, mitochondrial isoform X1 [Sesamum indicum]
Cluster-403899.359226	-10.112	3.11e-12	2.96e-11	0	0.191377	cytochrome P450 82C2 [Sesamum indicum]
Cluster-403899.389530	-5.0255	1.67e-10	1.33e-09	0.00584931	0.191251	cytochrome P450 CYP716C10 [Plectranthus barbatus]
Cluster-403899.372261	-9.2215	8.5e-12	7.74e-11	0.00029953	0.189685	cytochrome P450 CYP94A48 [Salvia miltiorrhiza]
Cluster-403899.397607	-10.94	4.91e-18	8.52e-17	0	0.182407	cytochrome P450 CYP728D17 [Salvia miltiorrhiza]
Cluster-403899.418556	-10.074	1.1e-13	1.21e-12	0	0.179116	cytochrome P450 CYP72A329 [Salvia miltiorrhiza]
Cluster-403899.342272	-8.1828	9.58e-17	1.45e-15	0.000566023	0.17668	peptidyl-prolyl cis-trans isomerase CYP95 [Sesamum indicum]
Cluster-403899.387519	-10.122	2.45e-09	1.74e-08	0	0.174542	cytochrome P450 CYP72A329 [Salvia miltiorrhiza]
Cluster-403899.413754	-9.0013	6.32e-13	6.44e-12	0.000314747	0.171073	cytochrome P450 CYP76AK3 [Salvia miltiorrhiza]
Cluster-403899.388380	-9.5582	2.09e-11	1.83e-10	0	0.166432	cytochrome P450 CYP72A326 [Salvia miltiorrhiza]
Cluster-403899.403878	-6.3871	1.36e-15	1.81e-14	0.0019148	0.16631	cytochrome P450 CYP72A219-like [Sesamum indicum]
Cluster-403899.359234	-9.4975	3.28e-14	3.81e-13	0	0.165719	cytochrome P450 CYP82V2 [Salvia miltiorrhiza]
Cluster-403899.433371	-8.8146	4.33e-08	2.7e-07	0	0.163832	peptidyl-prolyl cis-trans isomerase CYP19-3 [Sesamum indicum]
Cluster-403899.381251	-9.7998	2.89e-14	3.38e-13	0	0.161333	cytochrome P450 CYP71BE37 [Salvia miltiorrhiza]
Cluster-403899.431241	-10.476	3.28e-16	4.67e-15	0	0.157885	cytochrome P450 CYP71D377 [Plectranthus barbatus]
Cluster-403899.322675	-10.676	6.51e-16	9e-15	0	0.1575	cytochrome P450 CYP71AP14 [Salvia miltiorrhiza]
Cluster-403899.313882	-8.967	4e-12	3.76e-11	0	0.155883	peptidyl-prolyl cis-trans isomerase CYP18-2 [Sesamum indicum]
Cluster-403899.444097	-10.215	8.47e-14	9.45e-13	0	0.149752	cytochrome P450 CYP701A40 [Salvia miltiorrhiza]
Cluster-403899.423019	-10.526	2.88e-17	4.61e-16	0	0.147907	cytochrome P450 CYP98A77 [Salvia miltiorrhiza]
Cluster-403899.351984	-9.2492	4.63e-13	4.79e-12	0.000221519	0.142988	peptidyl-prolyl cis-trans isomerase CYP59 [Sesamum indicum]
Cluster-403899.440290	-9.6553	1.3e-12	1.28e-11	0	0.14109	cytochrome P450 CYP714G13 [Salvia miltiorrhiza]
Cluster-403899.397727	-9.618	4.09e-14	4.7e-13	0	0.138864	cytochrome P450 [Salvia miltiorrhiza]
Cluster-403899.384033	-9.7742	6.58e-13	6.7e-12	0	0.136332	cytochrome P450 CYP71BE37 [Salvia miltiorrhiza]
Cluster-403899.338728	-7.6331	7.03e-12	6.45e-11	0.000696264	0.131421	cytochrome P450 CYP72A330 [Salvia miltiorrhiza]
Cluster-403899.327545	-7.3116	1.16e-10	9.39e-10	0.00083486	0.130789	cytochrome P450 CYP92A73 [Salvia miltiorrhiza]
Cluster-403899.348047	-8.9798	1.38e-12	1.36e-11	0	0.13051	peptidyl-prolyl cis-trans isomerase CYP21-1 [Sesamum indicum]
Cluster-403899.376958	-9.457	1.74e-12	1.7e-11	0	0.129634	cytochrome P450 [Perilla frutescens]
Cluster-403899.450085	-9.4192	8.94e-14	9.94e-13	0	0.129451	peptidyl-prolyl cis-trans isomerase CYP23 isoform X1 [Sesamum indicum]
Cluster-403899.403767	-8.6765	3.95e-11	3.36e-10	0	0.129411	cytochrome P450 CYP72A329 [Salvia miltiorrhiza]
Cluster-403899.308730	-9.0282	5.46e-12	5.07e-11	0	0.127089	cytochrome P450 CYP714G14 [Salvia miltiorrhiza]
Cluster-403899.472514	-9.4246	1.29e-13	1.42e-12	0	0.117424	peptidyl-prolyl cis-trans isomerase CYP38, chloroplastic isoform X2 [Sesamum indicum]
Cluster-403899.353540	-8.5826	2.96e-09	2.08e-08	0	0.11742	cytochrome P450 CYP72A330 [Salvia miltiorrhiza]
Cluster-403899.383785	-8.8279	6.52e-10	4.9e-09	0	0.112503	cytochrome P450 CYP716A89 [Salvia miltiorrhiza]
Cluster-403899.351428	-8.3006	1.65e-10	1.31e-09	0	0.108521	peptidyl-prolyl cis-trans isomerase CYP22 isoform X2 [Sesamum indicum]
Cluster-403899.380299	-8.5549	8.08e-09	5.43e-08	0	0.107071	cytochrome P450 CYP706C35 [Salvia miltiorrhiza]
Cluster-403899.409196	-8.4919	2.33e-11	2.02e-10	0.000248626	0.106686	cytochrome P450 CYP76S7 [Salvia miltiorrhiza]
Cluster-403899.382805	-8.5319	9.31e-12	8.44e-11	0.000240853	0.106247	cytochrome P450 CYP72A294 [Plectranthus barbatus]
Cluster-403899.378442	-9.2122	5.27e-08	3.25e-07	0	0.10395	cytochrome P450 CYP72A327 [Salvia miltiorrhiza]
Cluster-403899.340732	-9.7497	3.4e-08	2.14e-07	0	0.103232	cytochrome P450 CYP85A1 [Salvia miltiorrhiza]
Cluster-403899.390326	-5.2307	1.26e-14	1.53e-13	0.00263514	0.102331	cytochrome P450 716A96 [Salvia pomifera]
Cluster-403899.195265	16.395	3.38e-53	4.66e-50	22.928	0.000262626	Salvia miltiorrhiza cytochrome P450 CYP716A89 mRNA, complete cds
Cluster-403899.194738	18.015	4.01e-47	3.61e-44	21.4618	7.68632e-05	Salvia pomifera cytochrome P450 716A96 (CYP716A96) mRNA, complete cds
Cluster-403899.194905	16.051	9.01e-41	4.49e-38	12.2685	0.000175123	Salvia miltiorrhiza cytochrome P450 CYP94B50 mRNA, complete cds
Cluster-403899.641070	16.488	4.62e-32	6.39e-30	9.47271	9.78e-05	Salvia miltiorrhiza cytochrome P450 CYP98A78 mRNA, complete cds
Cluster-403899.416405	9.7834	1.54e-104	2.8e-100	9.25803	0.0105001	Salvia miltiorrhiza cytochrome P450 CYP707A102 mRNA, complete cds
Cluster-403899.645043	17.624	3.43e-43	2.22e-40	8.19774	0	Salvia miltiorrhiza cytochrome P450 CYP716C12 mRNA, complete cds
Cluster-403899.192971	17.185	3.14e-44	2.24e-41	7.96141	0	Salvia miltiorrhiza cytochrome P450 CYP72A326 mRNA, complete cds
Cluster-403899.192964	16.522	2.65e-35	6.39e-33	7.19633	7.25427e-05	Salvia miltiorrhiza cytochrome P450 CYP98A77 mRNA, complete cds
Cluster-403899.193126	15.661	3.26e-27	1.91e-25	7.04367	0.000128965	Salvia fruticosa ferruginol synthase (FS) mRNA, complete cds
Cluster-403899.644968	16.704	1.68e-37	5.54e-35	5.86412	0	Salvia miltiorrhiza cytochrome P450 monooxygenase CS3`H mRNA, complete cds
Cluster-403899.317284	16.924	2.85e-35	6.82e-33	5.39118	0	Salvia fruticosa ferruginol synthase (FS) mRNA, complete cds
Cluster-403899.647023	15.477	3.62e-33	6.02e-31	5.08578	0.000105819	Salvia pomifera cytochrome P450 716A96 (CYP716A96) mRNA, complete cds
Cluster-403899.187736	16.612	6.68e-33	1.07e-30	4.58655	0	Salvia miltiorrhiza cytochrome P450 CYP94A48 mRNA, complete cds
Cluster-403899.193761	16.152	8.87e-39	3.47e-36	3.97736	0	Salvia miltiorrhiza cytochrome P450 CYP714G14 mRNA, complete cds
Cluster-403899.192175	16.052	1.14e-36	3.33e-34	3.96274	0	Phytolacca bogotensis isolate MRKX@94571 cytochrome P450 76AD1-like protein mRNA, partial cds
Cluster-403899.187626	15.613	1.75e-36	5.01e-34	3.70405	0	PREDICTED: Sesamum indicum peptidyl-prolyl cis-trans isomerase CYP20-1-like (LOC105163954), mRNA
Cluster-403899.294627	15.863	2.46e-30	2.49e-28	2.91853	0	Salvia miltiorrhiza cytochrome P450 CYP74A1 mRNA, complete cds
Cluster-403899.558769	14.834	3.26e-26	1.63e-24	2.64476	0	Salvia miltiorrhiza cytochrome P450 CYP716A89 mRNA, complete cds
Cluster-403899.548355	14.284	9.09e-35	1.99e-32	2.61522	0.000126932	Salvia miltiorrhiza cytochrome P450 CYP84A60 mRNA, complete cds
Cluster-403899.649914	15.39	2.65e-35	6.38e-33	2.51182	0	Salvia miltiorrhiza cytochrome P450 CYP72A326 mRNA, complete cds
Cluster-403899.195384	15.849	1.65e-33	2.91e-31	2.48116	0	Salvia miltiorrhiza cytochrome P450 CYP75A57 mRNA, complete cds
Cluster-403899.187792	15.374	5.89e-25	2.45e-23	2.42854	0	Salvia miltiorrhiza cytochrome P450 CYP71BE37 mRNA, complete cds
Cluster-403899.651737	15.281	4.66e-31	5.38e-29	2.41976	0	Salvia miltiorrhiza cytochrome P450 CYP716C12 mRNA, complete cds
Cluster-403899.189592	14.164	1.74e-30	1.81e-28	2.13477	0	PREDICTED: Erythranthe guttatus peptidyl-prolyl cis-trans isomerase CYP22 (LOC105957065), mRNA
Cluster-403899.193128	14.168	3.05e-24	1.15e-22	1.99517	0.000102813	Salvia fruticosa ferruginol synthase (FS) mRNA, complete cds
Cluster-403899.194238	14.581	5.3e-31	6.06e-29	1.71725	6.64561e-05	Salvia miltiorrhiza cytochrome P450 CYP51G1 mRNA, complete cds
Cluster-403899.653760	15.014	3.66e-31	4.34e-29	1.68783	0	Salvia miltiorrhiza cytochrome P450 CYP98A77 mRNA, complete cds
Cluster-403899.623261	13.093	6.65e-22	1.82e-20	1.55938	0.000169311	Salvia fruticosa ferruginol synthase (FS) mRNA, complete cds
Cluster-403899.644016	14.741	6.59e-27	3.69e-25	1.4629	0	Salvia miltiorrhiza cytochrome P450 monooxygenase CS3`H mRNA, complete cds
Cluster-403899.644273	15.088	2.1e-29	1.8e-27	1.40766	0	Salvia miltiorrhiza cytochrome P450 CYP73A120 mRNA, complete cds
Cluster-403899.649349	15.414	9.67e-31	1.05e-28	1.36939	0	Salvia miltiorrhiza cytochrome P450 CYP81Q40 mRNA, complete cds
Cluster-403899.651604	13.908	2.16e-26	1.11e-24	1.29239	0	Salvia pomifera cytochrome P450 716A96 (CYP716A96) mRNA, complete cds
Cluster-403899.645656	14.709	1.71e-29	1.49e-27	1.24791	0	Salvia miltiorrhiza cytochrome P450 CYP98A76 mRNA, complete cds
Cluster-403899.193832	13.491	2.33e-27	1.41e-25	1.21514	0	PREDICTED: Erythranthe guttatus peptidyl-prolyl cis-trans isomerase CYP21-3, mitochondrial (LOC105955126), mRNA
Cluster-403899.649503	15.618	8.49e-37	2.53e-34	1.16771	0	PREDICTED: Sesamum indicum peptidyl-prolyl cis-trans isomerase CYP95 (LOC105166473), transcript variant X3, mRNA
Cluster-403899.190883	14.479	7.39e-29	5.74e-27	1.146	0	Salvia miltiorrhiza cytochrome P450 CYP72A330 mRNA, complete cds
Cluster-403899.194162	13.753	2.83e-28	1.99e-26	1.05386	0	PREDICTED: Erythranthe guttatus peptidyl-prolyl cis-trans isomerase CYP21-1-like (LOC105957758), mRNA
Cluster-403899.187734	14.091	1.14e-23	3.96e-22	1.02431	0	Salvia miltiorrhiza cytochrome P450 CYP94A48 mRNA, complete cds
Cluster-403899.647481	14.221	1.07e-25	4.99e-24	1.01534	0	Salvia miltiorrhiza cytochrome P450 CYP71D374 mRNA, complete cds
Cluster-403899.195146	14.429	2.05e-25	9.12e-24	1.00014	0	Salvia miltiorrhiza cytochrome P450 CYP716A89 mRNA, complete cds
Cluster-403899.485990	14.473	7.03e-29	5.48e-27	0.959363	0	Salvia miltiorrhiza cytochrome P450 CYP73A120 mRNA, complete cds
Cluster-403899.179214	14.124	1.82e-27	1.11e-25	0.957912	0	Salvia miltiorrhiza cytochrome P450 CYP74A1 mRNA, complete cds
Cluster-403899.648439	13.199	2.07e-21	5.34e-20	0.944425	9.52755e-05	Salvia miltiorrhiza cytochrome P450 monooxygenase CS3`H mRNA, complete cds
Cluster-403899.186530	14.335	4.05e-31	4.74e-29	0.94258	0	Salvia miltiorrhiza cytochrome P450 CYP89A115 mRNA, complete cds
Cluster-403899.185813	13.234	2.35e-26	1.21e-24	0.924256	0	PREDICTED: Sesamum indicum peptidyl-prolyl cis-trans isomerase CYP18-2 (LOC105174028), mRNA
Cluster-403899.194377	13.201	6.51e-26	3.13e-24	0.835071	0	PREDICTED: Sesamum indicum peptidyl-prolyl cis-trans isomerase CYP20-2, chloroplastic (LOC105168448), mRNA
Cluster-403899.190950	12.895	4.22e-32	5.88e-30	0.827428	0.000110873	PREDICTED: Sesamum indicum peptidyl-prolyl cis-trans isomerase CYP63 (LOC105163319), mRNA
Cluster-403899.649080	12.831	1.26e-22	3.8e-21	0.822981	0	PREDICTED: Sesamum indicum peptidyl-prolyl cis-trans isomerase CYP20-1-like (LOC105163954), mRNA
Cluster-403899.186605	13.795	5.75e-29	4.56e-27	0.814657	0	PREDICTED: Sesamum indicum peptidyl-prolyl cis-trans isomerase CYP40 (LOC105172849), transcript variant X2, mRNA
Cluster-403899.650841	13.341	5.09e-26	2.49e-24	0.800804	0	PREDICTED: Sesamum indicum peptidyl-prolyl cis-trans isomerase CYP23 (LOC105159944), transcript variant X2, mRNA
Cluster-403899.194736	14.278	7.88e-31	8.72e-29	0.790361	0	PREDICTED: Sesamum indicum protein CYPRO4 (LOC105169547), mRNA
Cluster-403899.632181	13.863	3e-28	2.1e-26	0.733456	0	PREDICTED: Sesamum indicum peptidyl-prolyl cis-trans isomerase CYP20-1-like (LOC105163954), mRNA
Cluster-403899.669233	13.679	3.93e-25	1.68e-23	0.728207	0	Salvia miltiorrhiza cytochrome P450 CYP92A73 mRNA, complete cds
Cluster-403899.194376	13.433	2.06e-27	1.25e-25	0.685176	0	PREDICTED: Sesamum indicum peptidyl-prolyl cis-trans isomerase CYP20-2, chloroplastic (LOC105168448), mRNA
Cluster-403899.651649	12.577	6.44e-20	1.38e-18	0.631176	9.80078e-05	Salvia miltiorrhiza cytochrome P450 CYP94B50 mRNA, complete cds
Cluster-403899.495090	13.277	8.51e-27	4.69e-25	0.629115	0	Salvia miltiorrhiza cytochrome P450 CYP81B62 mRNA, complete cds
Cluster-403899.178904	13.421	3.29e-19	6.51e-18	0.613797	0	Salvia miltiorrhiza cytochrome P450 CYP71D374 mRNA, complete cds
Cluster-403899.577887	14.11	2.3e-24	8.81e-23	0.609797	0	Salvia miltiorrhiza cytochrome P450 monooxygenase C3H mRNA, complete cds
Cluster-403899.651650	13.292	3.14e-22	8.98e-21	0.602298	0	Salvia miltiorrhiza cytochrome P450 CYP94B50 mRNA, complete cds
Cluster-403899.657481	13.429	3.12e-19	6.19e-18	0.600337	0	Salvia miltiorrhiza cytochrome P450 CYP81Q43 mRNA, complete cds
Cluster-403899.184410	13.446	1.08e-26	5.86e-25	0.563308	0	Salvia miltiorrhiza cytochrome P450 CYP71AT91 mRNA, complete cds
Cluster-403899.186948	13.942	1.11e-28	8.41e-27	0.522436	0	Salvia miltiorrhiza cytochrome P450 CYP72A330 mRNA, complete cds
Cluster-403899.644456	10.798	5.83e-17	9.03e-16	0.485447	0.000258834	PREDICTED: Sesamum indicum peptidyl-prolyl cis-trans isomerase CYP20-1-like (LOC105163954), mRNA
Cluster-403899.657618	13.16	1.26e-20	2.96e-19	0.480745	0	Salvia miltiorrhiza cytochrome P450 monooxygenase CS3`H mRNA, complete cds
Cluster-403899.658874	13.003	1.43e-23	4.91e-22	0.476942	0	Salvia miltiorrhiza cytochrome P450 (CYP76AH3) mRNA, complete cds
Cluster-403899.245058	13.134	6.99e-26	3.34e-24	0.475975	0	Salvia miltiorrhiza cytochrome P450 CYP72A330 mRNA, complete cds
Cluster-403899.185846	13.504	2.19e-22	6.37e-21	0.468864	0	Salvia miltiorrhiza cytochrome P450 CYP71AH15 mRNA, complete cds
Cluster-403899.186145	13.015	2.26e-19	4.56e-18	0.466893	0	Salvia miltiorrhiza cytochrome P450 CYP71BE37 mRNA, complete cds
Cluster-403899.663599	11.097	2.43e-33	4.14e-31	0.456187	0.000216578	PREDICTED: Sesamum indicum peptidyl-prolyl cis-trans isomerase CYP59 (LOC105175061), mRNA
Cluster-403899.380978	6.7804	3.73e-14	4.31e-13	0.453588	0.00409882	Salvia miltiorrhiza cytochrome P450 CYP716A89 mRNA, complete cds
Cluster-403899.194415	14.107	2e-27	1.22e-25	0.422629	0	Salvia miltiorrhiza cytochrome P450 CYP72A329 mRNA, complete cds
Cluster-403899.662317	12.998	2.34e-22	6.81e-21	0.42243	0	Salvia miltiorrhiza cytochrome P450 CYP81Q40 mRNA, complete cds
Cluster-403899.659560	12.074	1.15e-26	6.18e-25	0.422315	9.47411e-05	Salvia pomifera cytochrome P450 728D17-like protein (CYP728D17-like) mRNA, complete cds
Cluster-403899.651451	13.074	4.32e-26	2.13e-24	0.412446	0	Salvia miltiorrhiza cytochrome P450 CYP704A99 mRNA, complete cds
Cluster-403899.650812	13.4	9.21e-27	5.05e-25	0.411759	0	PREDICTED: Erythranthe guttatus peptidyl-prolyl cis-trans isomerase CYP71 (LOC105959067), mRNA
Cluster-403899.656174	13.009	3.53e-23	1.14e-21	0.402592	0	Salvia miltiorrhiza cytochrome P450 CYP94C54 mRNA, complete cds
Cluster-403899.676952	12.761	6.92e-21	1.68e-19	0.386476	0	Rosmarinus officinalis cytochrome P450 76AK8 mRNA, complete cds
Cluster-403899.403879	13.156	8.06e-26	3.82e-24	0.385341	0	Salvia miltiorrhiza cytochrome P450 CYP72A330 mRNA, complete cds
Cluster-403899.680044	10.814	1.87e-14	2.23e-13	0.377317	0	Salvia miltiorrhiza cytochrome P450 (CYP76AH3) mRNA, complete cds
Cluster-403899.644180	12.827	8.4e-24	2.96e-22	0.365782	0	Salvia miltiorrhiza cytochrome P450 CYP92B29 mRNA, complete cds
Cluster-403899.658589	12.195	1.09e-22	3.32e-21	0.358841	7.74278e-05	PREDICTED: Solanum tuberosum cytochrome P450 704C1-like (LOC102604235), mRNA
Cluster-403899.645568	13.303	5.02e-26	2.45e-24	0.354145	2.93978e-05	Salvia miltiorrhiza cytochrome P450 CYP716D25 mRNA, complete cds
Cluster-403899.647574	12.06	6.16e-22	1.69e-20	0.354025	0	PREDICTED: Erythranthe guttatus peptidyl-prolyl cis-trans isomerase CYP21-1-like (LOC105957758), mRNA
Cluster-403899.185477	12.786	5.11e-24	1.86e-22	0.33958	0	Salvia miltiorrhiza cytochrome P450 CYP736A122 mRNA, complete cds
Cluster-403899.655570	12.622	1.17e-21	3.12e-20	0.336341	0	Salvia miltiorrhiza cytochrome P450 CYP78A114 mRNA, complete cds
Cluster-403899.646743	12.982	1.01e-25	4.72e-24	0.335463	0	PREDICTED: Sesamum indicum peptidyl-prolyl cis-trans isomerase CYP65 (LOC105177820), mRNA
Cluster-403899.645541	13.197	1.22e-25	5.6e-24	0.331788	0	PREDICTED: Sesamum indicum peptidyl-prolyl cis-trans isomerase CYP95 (LOC105166473), transcript variant X3, mRNA
Cluster-403899.644936	11.527	4.73e-19	9.19e-18	0.313537	8.91568e-05	Salvia miltiorrhiza cytochrome P450 CYP51G1 mRNA, complete cds
Cluster-403899.192006	12.492	9.68e-17	1.46e-15	0.308849	0	Salvia miltiorrhiza cytochrome P450 CYP714G13 mRNA, complete cds
Cluster-403899.653673	11.184	1.33e-18	2.46e-17	0.307122	0.000137778	Salvia pomifera cytochrome P450 716A96 (CYP716A96) mRNA, complete cds
Cluster-403899.645631	12.227	1.38e-18	2.56e-17	0.286826	0	Salvia miltiorrhiza cytochrome P450 CYP71D374 mRNA, complete cds
Cluster-403899.648463	12.337	2.95e-23	9.66e-22	0.286746	0	Salvia miltiorrhiza cytochrome P450 CYP714G14 mRNA, complete cds
Cluster-403899.647850	12.622	4.6e-24	1.69e-22	0.284257	0	Salvia miltiorrhiza cytochrome P450 CYP72A330 mRNA, complete cds
Cluster-403899.193255	12.768	9.7e-25	3.91e-23	0.283658	0	Salvia miltiorrhiza cytochrome P450 CYP97A41 mRNA, complete cds
Cluster-403899.186327	10.871	6.17e-17	9.53e-16	0.272728	0	PREDICTED: Sesamum indicum protein CYPRO4 (LOC105166251), mRNA
Cluster-403899.188400	12.749	2.24e-21	5.75e-20	0.260628	0	Salvia miltiorrhiza cytochrome P450 CYP85A1 mRNA, complete cds
Cluster-403899.191316	12.838	9.07e-25	3.67e-23	0.259887	0	Salvia miltiorrhiza cytochrome P450 CYP97B34 mRNA, complete cds
Cluster-403899.657258	12.178	8.56e-16	1.17e-14	0.254234	0	Salvia miltiorrhiza cytochrome P450 CYP92B28 mRNA, complete cds
Cluster-403899.634128	11.432	1.26e-18	2.35e-17	0.252558	0	Salvia miltiorrhiza cytochrome P450 CYP704B37 mRNA, complete cds
Cluster-403899.193127	11.738	1e-15	1.36e-14	0.250708	0	Salvia miltiorrhiza cytochrome P450 (CYP76AH3) mRNA, complete cds
Cluster-403899.190951	12.63	4.74e-24	1.73e-22	0.250384	0	PREDICTED: Sesamum indicum peptidyl-prolyl cis-trans isomerase CYP63 (LOC105163319), mRNA
Cluster-403899.644061	12.254	1.19e-20	2.79e-19	0.249367	0	Salvia miltiorrhiza cytochrome P450 CYP92A73 mRNA, complete cds
Cluster-403899.647386	8.8207	5.65e-32	7.69e-30	0.245647	0.000544662	PREDICTED: Sesamum indicum peptidyl-prolyl cis-trans isomerase CYP40 (LOC105172849), transcript variant X2, mRNA
Cluster-403899.193541	12.602	4.86e-24	1.77e-22	0.241863	0	PREDICTED: Sesamum indicum peptidyl-prolyl cis-trans isomerase CYP57 (LOC105164650), mRNA
Cluster-403899.696049	11.286	7.11e-18	1.21e-16	0.240917	9.1542e-05	Salvia miltiorrhiza cytochrome P450 CYP84A60 mRNA, complete cds
Cluster-403899.186687	11.388	3.16e-19	6.27e-18	0.231018	0	Salvia miltiorrhiza cytochrome P450 CYP704A98 mRNA, complete cds
Cluster-403899.180777	11.984	1.59e-18	2.92e-17	0.228819	0	Salvia miltiorrhiza cytochrome P450 CYP78A115 mRNA, complete cds
Cluster-403899.191713	10.751	1.93e-13	2.07e-12	0.22575	0	Salvia miltiorrhiza cytochrome P450 CYP92A73 mRNA, complete cds
Cluster-403899.189510	11.313	7.13e-18	1.22e-16	0.224598	0	PREDICTED: Sesamum indicum peptidyl-prolyl cis-trans isomerase CYP20-2, chloroplastic (LOC105168448), mRNA
Cluster-403899.182634	12.047	9.44e-19	1.78e-17	0.218334	0	Salvia miltiorrhiza cytochrome P450 CYP94B50 mRNA, complete cds
Cluster-403899.475631	12.277	3.73e-20	8.23e-19	0.213458	0	Salvia miltiorrhiza cytochrome P450 CYP94B50 mRNA, complete cds
Cluster-403899.663566	12.004	3.44e-20	7.63e-19	0.205723	0	Salvia miltiorrhiza cytochrome P450 CYP72A329 mRNA, complete cds
Cluster-403899.177244	11.794	1.89e-19	3.85e-18	0.20401	0	Salvia miltiorrhiza cytochrome P450 CYP90B26 mRNA, complete cds
Cluster-403899.182646	12.046	2.38e-17	3.84e-16	0.203099	0	Salvia miltiorrhiza cytochrome P450 CYP707A101 mRNA, complete cds
Cluster-403899.606959	11.857	2.94e-19	5.86e-18	0.201691	0	Salvia miltiorrhiza cytochrome P450 CYP98A77 mRNA, complete cds
Cluster-403899.178360	11.789	1.41e-16	2.09e-15	0.199925	0	N.racemosa mRNA for cytochrome P450, CYP71A6, partial
Cluster-403899.645001	12.458	6.15e-23	1.93e-21	0.199647	0	Salvia miltiorrhiza cytochrome P450 CYP704B37 mRNA, complete cds
Cluster-403899.644199	11.272	6.46e-14	7.29e-13	0.198289	0	Salvia fruticosa ferruginol synthase (FS) mRNA, complete cds
Cluster-403899.644896	10.843	7.78e-18	1.32e-16	0.194127	8.87207e-05	Salvia miltiorrhiza cytochrome P450 CYP721A38 mRNA, complete cds
Cluster-403899.671040	11.746	2.42e-18	4.35e-17	0.188831	0	Salvia miltiorrhiza cytochrome P450 CYP76AH1 mRNA, complete cds
Cluster-403899.674887	11.382	3.78e-17	5.98e-16	0.187782	0	PREDICTED: Theobroma cacao protein CYPRO4 (LOC18591202), mRNA
Cluster-403899.653442	12.39	3.86e-23	1.24e-21	0.186522	0	PREDICTED: Sesamum indicum peptidyl-prolyl cis-trans isomerase CYP95 (LOC105166473), transcript variant X3, mRNA
Cluster-372359.0	11.677	6.5e-18	1.11e-16	0.18479	0	Salvia miltiorrhiza cytochrome P450 CYP75B79 mRNA, complete cds
Cluster-403899.179974	11.068	3.63e-18	6.39e-17	0.182772	0	PREDICTED: Sesamum indicum peptidyl-prolyl cis-trans isomerase CYP18-1 (LOC105171493), mRNA
Cluster-403899.503969	11.133	2.46e-18	4.42e-17	0.175846	0	Salvia miltiorrhiza cytochrome P450 CYP72A330 mRNA, complete cds
Cluster-403899.180573	11.612	9.69e-20	2.04e-18	0.17543	0	Salvia miltiorrhiza cytochrome P450 CYP71AT92 mRNA, complete cds
Cluster-403899.672374	12.019	5.1e-22	1.42e-20	0.172243	0	PREDICTED: Sesamum indicum protein CYPRO4 (LOC105169547), mRNA
Cluster-403899.653440	10.505	2.9e-16	4.17e-15	0.16896	0	Salvia miltiorrhiza cytochrome P450 CYP81Q43 mRNA, complete cds
Cluster-403899.181344	11.565	2.17e-20	4.93e-19	0.168712	0	PREDICTED: Sesamum indicum peptidyl-prolyl cis-trans isomerase CYP38, chloroplastic (LOC105177144), transcript variant X2, mRNA
Cluster-403899.178475	11.49	2.79e-15	3.62e-14	0.167663	0	Salvia pomifera cytochrome P450 76AK6 (CYP76AK6) mRNA, complete cds
Cluster-403899.546341	10.85	3.73e-18	6.55e-17	0.166811	7.58226e-05	PREDICTED: Daucus carota subsp. sativus peptidyl-prolyl cis-trans isomerase CYP19-4-like (LOC108193718), mRNA
Cluster-403899.559588	6.5519	4.22e-09	2.92e-08	0.163204	0.00174786	Salvia miltiorrhiza cytochrome P450 CYP85A1 mRNA, complete cds
Cluster-403899.180319	11.602	5.89e-15	7.39e-14	0.159925	0	PREDICTED: Sesamum indicum cytochrome P450 724B1-like (LOC105176862), mRNA
Cluster-403899.644507	11.006	2.06e-17	3.34e-16	0.155633	7.65842e-05	Salvia miltiorrhiza cytochrome P450 CYP72A329 mRNA, complete cds
Cluster-403899.484220	11.554	2.75e-19	5.49e-18	0.1545	0	Salvia miltiorrhiza cytochrome P450 monooxygenase CS'3H isoform mRNA, complete cds
Cluster-403899.666627	10.61	3.11e-17	4.96e-16	0.153072	8.2157e-05	Salvia miltiorrhiza cytochrome P450 CYP97C28 mRNA, complete cds
Cluster-403899.208919	11.362	1.91e-17	3.11e-16	0.148294	0	Salvia miltiorrhiza cytochrome P450 CYP82V2 mRNA, complete cds
Cluster-403899.202339	11.275	9.8e-15	1.2e-13	0.145292	0	Salvia miltiorrhiza cytochrome P450 CYP81Q43 mRNA, complete cds
Cluster-403899.671862	12.14	3.45e-16	4.91e-15	0.141812	0	Salvia miltiorrhiza cytochrome P450 CYP72A331 mRNA, complete cds
Cluster-403899.670733	12.343	3.71e-17	5.87e-16	0.139523	0	Salvia miltiorrhiza cytochrome P450 CYP86A91 mRNA, complete cds
Cluster-403899.180386	11.102	6.92e-17	1.06e-15	0.139495	0	Salvia miltiorrhiza cytochrome P450 CYP706C35 mRNA, complete cds
Cluster-403899.644068	11.288	1.63e-17	2.67e-16	0.139291	0	Salvia miltiorrhiza cytochrome P450 CYP81Q43 mRNA, complete cds
Cluster-403899.654745	11.415	1.08e-17	1.82e-16	0.13914	0	Salvia miltiorrhiza cytochrome P450 CYP94A48 mRNA, complete cds
Cluster-403899.184184	11.169	2.84e-17	4.55e-16	0.138185	0	Salvia miltiorrhiza cytochrome P450 CYP81C16 mRNA, complete cds
Cluster-403899.662213	11.101	4.39e-18	7.67e-17	0.137565	0	Salvia miltiorrhiza cytochrome P450 CYP76G16 mRNA, complete cds
Cluster-403899.182727	11.329	2.41e-18	4.32e-17	0.137461	0	Salvia miltiorrhiza cytochrome P450 CYP76A36 mRNA, complete cds
Cluster-403899.647515	11.245	1.29e-15	1.72e-14	0.134098	0	Salvia miltiorrhiza cytochrome P450 CYP94B50 mRNA, complete cds
Cluster-403899.192975	12.331	8.91e-23	2.74e-21	0.132974	0	Salvia miltiorrhiza cytochrome P450 CYP72A327 mRNA, complete cds
Cluster-403899.179791	11.871	1.63e-18	2.98e-17	0.129994	0	Salvia miltiorrhiza cytochrome P450 CYP92A73 mRNA, complete cds
Cluster-403899.671616	11.083	2.92e-16	4.19e-15	0.128208	0	Salvia miltiorrhiza cytochrome P450 CYP71AH15 mRNA, complete cds
Cluster-403899.182798	11.906	5.98e-19	1.15e-17	0.127511	0	Salvia miltiorrhiza cytochrome P450 CYP727B10 mRNA, complete cds
Cluster-403899.672439	10.492	1.76e-13	1.9e-12	0.127424	0	Salvia miltiorrhiza cytochrome P450 CYP72A328 mRNA, complete cds
Cluster-373876.0	10.991	1.79e-14	2.13e-13	0.125138	0	PREDICTED: Sesamum indicum cytochrome P450 71A8-like (LOC105157477), mRNA
Cluster-403899.684010	11.147	3.22e-16	4.6e-15	0.124856	0	Salvia miltiorrhiza cytochrome P450 CYP749A39 mRNA, complete cds
Cluster-403899.648604	11.027	3.69e-15	4.73e-14	0.116131	0	Salvia miltiorrhiza cytochrome P450 CYP81B61 mRNA, complete cds
Cluster-403899.656368	10.933	7.08e-17	1.09e-15	0.114305	0	Salvia miltiorrhiza cytochrome P450 CYP93B25 mRNA, complete cds
Cluster-403899.656766	11.326	3.72e-19	7.31e-18	0.111321	0	Salvia miltiorrhiza cytochrome P450 CYP707A102 mRNA, complete cds
Cluster-403899.519245	8.0609	1.15e-26	6.19e-25	0.110294	0.000420197	PREDICTED: Sesamum indicum peptidyl-prolyl cis-trans isomerase CYP95 (LOC105166473), transcript variant X3, mRNA
Cluster-403899.677392	10.928	6.55e-14	7.39e-13	0.110126	0	Plectranthus barbatus cytochrome P450 CYP71BE32 mRNA, complete cds
Cluster-403899.194700	10.898	2.25e-13	2.4e-12	0.109709	0	Salvia miltiorrhiza cytochrome P450 CYP716A89 mRNA, complete cds
Cluster-403899.181406	11.325	3.08e-19	6.11e-18	0.103571	0	PREDICTED: Vitis vinifera cytochrome P450 704C1 (LOC100267685), mRNA
Cluster-403899.674448	11.129	7.77e-18	1.32e-16	0.103198	0	Salvia miltiorrhiza cytochrome P450 CYP71D413 mRNA, complete cds
Cluster-403899.184567	10.041	2.14e-14	2.53e-13	0.102949	8.20744e-05	Salvia pomifera cytochrome P450 71AU68 (CYP71AU68) mRNA, partial cds
Cluster-403899.657400	9.8734	1.44e-12	1.42e-11	0.101061	0.000102186	Salvia miltiorrhiza cytochrome P450 CYP90C19 mRNA, complete cds

## Sheet: Table 8
Table 8. MYB transcription factors in SM and SG at the transcriptional level
gene_id	log2FoldChange	pval	padj	S. grandifolia FPKM	S. miltiorrhiza FPKM	NT Description
Cluster-403899.371819	-2.3332	1.68e-13	1.82e-12	1.04704	5.27657	Salvia miltiorrhiza MYB-related transcription factor (MYB32) mRNA, complete cds >gb|KF059496.1| Salvia miltiorrhiza MYB-related transcription factor (MYB32) gene, complete cds
Cluster-403899.358358	-11.686	6.36e-18	1.09e-16	0	0.921335	PREDICTED: Sesamum indicum MYB-like transcription factor ETC3 (LOC105173532), mRNA
Cluster-403899.359461	-11.588	2.57e-19	5.15e-18	0	0.720643	Rehmannia glutinosa MYB-related protein (MYB40) mRNA, complete cds
Cluster-403899.350533	-1.5115	4.74e-07	2.65e-06	0.246771	0.703431	PREDICTED: Sesamum indicum transcription factor MYB1R1 (LOC105168182), mRNA
Cluster-403899.378774	-7.6103	7.04e-47	6.26e-44	0.00350101	0.67356	Salvia miltiorrhiza MYB-related transcription factor (MYB40) mRNA, complete cds
Cluster-403899.389429	-9.8869	2.08e-25	9.26e-24	0.000529324	0.547168	Salvia miltiorrhiza MYB-related transcription factor (MYB7) mRNA, complete cds >gb|KF059471.1| Salvia miltiorrhiza MYB-related transcription factor (MYB7) gene, complete cds
Cluster-403899.420352	-11.613	2.69e-20	6.04e-19	0	0.543408	Scutellaria baicalensis MYB9 (myb) mRNA, partial cds
Cluster-403899.371816	-10.019	4.94e-16	6.92e-15	0.000497809	0.511971	Salvia miltiorrhiza MYB-related transcription factor (MYB32) mRNA, complete cds >gb|KF059496.1| Salvia miltiorrhiza MYB-related transcription factor (MYB32) gene, complete cds
Cluster-403899.358439	-11.541	3.87e-19	7.6e-18	0	0.476175	PREDICTED: Erythranthe guttatus transcription factor MYB1R1 (LOC105967652), mRNA
Cluster-403899.381920	-2.1385	4.39e-06	2.22e-05	0.0888531	0.39129	PREDICTED: Erythranthe guttatus myb-like protein K (LOC105954231), mRNA
Cluster-403899.321841	-10.906	1.66e-18	3.04e-17	0	0.37423	PREDICTED: Erythranthe guttatus TOM1-like protein 2 (LOC105964128), transcript variant X1, mRNA
Cluster-403899.369421	-4.4418	3.37e-23	1.1e-21	0.0171098	0.372873	PREDICTED: Erythranthe guttatus myb-like protein K (LOC105954231), mRNA
Cluster-403899.381227	-10.487	7.55e-17	1.16e-15	0	0.349987	Salvia miltiorrhiza MYB-related transcription factor (MYB64) mRNA, complete cds >gb|KF059528.1| Salvia miltiorrhiza MYB-related transcription factor (MYB64) gene, complete cds
Cluster-403899.343279	-9.7752	7.6e-15	9.42e-14	0.000356281	0.331136	Salvia miltiorrhiza MYB-related transcription factor (MYB55) mRNA, complete cds >gb|KF059519.1| Salvia miltiorrhiza MYB-related transcription factor (MYB55) gene, complete cds
Cluster-403899.232645	-8.5374	3.84e-11	3.26e-10	0.000710793	0.314761	PREDICTED: Sesamum indicum MYB-like transcription factor ETC3 (LOC105173532), mRNA
Cluster-403899.372795	-9.5328	1.69e-11	1.49e-10	0	0.262944	Salvia miltiorrhiza MYB-related transcription factor (MYB109) mRNA, complete cds >gb|KF059573.1| Salvia miltiorrhiza MYB-related transcription factor (MYB109) gene, complete cds
Cluster-403899.408517	-6.4047	2.65e-18	4.74e-17	0.00271484	0.23341	PREDICTED: Erythranthe guttatus transcription factor MYB1R1 (LOC105952131), mRNA
Cluster-403899.326477	-10.837	4.14e-17	6.51e-16	0	0.233197	Salvia miltiorrhiza MYB-related transcription factor (MYB79) gene, complete cds
Cluster-403899.366552	-9.053	3.25e-13	3.41e-12	0.000353717	0.223879	Salvia miltiorrhiza MYB-related transcription factor (MYB109) mRNA, complete cds >gb|KF059573.1| Salvia miltiorrhiza MYB-related transcription factor (MYB109) gene, complete cds
Cluster-403899.399047	-9.3732	3.07e-13	3.24e-12	0	0.209166	PREDICTED: Sesamum indicum MYB-like transcription factor ETC3 (LOC105173532), mRNA
Cluster-403899.345120	-9.7969	2.41e-10	1.89e-09	0	0.209049	Salvia miltiorrhiza MYB-related transcription factor (MYB89) gene, complete cds
Cluster-403899.440757	-9.6227	3.39e-12	3.21e-11	0	0.20097	Solenostemon scutellarioides Myb transcription factor (Myb3) gene, complete cds
Cluster-403899.375205	-9.9928	3.1e-15	4e-14	0	0.190062	Scutellaria baicalensis MYB1 (myb) mRNA, partial cds
Cluster-403899.423502	-8.4989	6.81e-11	5.64e-10	0.000493358	0.189342	Salvia miltiorrhiza MYB-related transcription factor (MYB41) gene, complete cds
Cluster-403899.355013	-9.6925	2.59e-13	2.75e-12	0	0.187449	Salvia miltiorrhiza MYB-related transcription factor (MYB83) gene, complete cds
Cluster-403899.380799	-8.9247	3.76e-12	3.55e-11	0	0.180944	PREDICTED: Sesamum indicum MYB-like transcription factor ETC3 (LOC105173532), mRNA
Cluster-403899.345945	-10.416	1.12e-16	1.68e-15	0	0.176896	Scutellaria baicalensis MYB9 (myb) mRNA, partial cds
Cluster-403899.322098	-10.182	4.13e-13	4.29e-12	0	0.170906	PREDICTED: Erythranthe guttatus MYB-like transcription factor ETC3 (LOC105956343), mRNA
Cluster-403899.371340	-6.7711	2.38e-16	3.45e-15	0.00159102	0.169529	PREDICTED: Erythranthe guttatus transcription factor MYB1R1 (LOC105952131), mRNA
Cluster-403899.321396	-9.0973	2.86e-12	2.73e-11	0	0.167861	Salvia miltiorrhiza MYB-related transcription factor (MYB83) gene, complete cds
Cluster-403899.334762	-9.3018	1.14e-12	1.13e-11	0	0.16433	Salvia miltiorrhiza MYB-related transcription factor (MYB54) mRNA, complete cds
Cluster-403899.356884	-8.7635	2.92e-11	2.52e-10	0	0.163078	Salvia miltiorrhiza MYB-related transcription factor (MYB59) mRNA, complete cds
Cluster-403899.370912	-10.367	3.45e-16	4.91e-15	0	0.157489	Salvia miltiorrhiza MYB-related transcription factor (MYB109) mRNA, complete cds >gb|KF059573.1| Salvia miltiorrhiza MYB-related transcription factor (MYB109) gene, complete cds
Cluster-403899.328946	-10.036	9.4e-16	1.28e-14	0	0.156468	PREDICTED: Solanum lycopersicum target of Myb protein 1 (LOC101253775), transcript variant X3, mRNA
Cluster-403899.372697	-2.9111	0.0046289	0.016046	0.0197725	0.149	Salvia miltiorrhiza MYB-related transcription factor (MYB16) gene, complete cds
Cluster-403899.387286	-3.9285	6.44e-10	4.84e-09	0.00930029	0.139583	Salvia miltiorrhiza MYB-related transcription factor (MYB45) mRNA, complete cds
Cluster-403899.326754	-4.6303	6.15e-09	4.19e-08	0.00521393	0.128081	Salvia miltiorrhiza MYB-related transcription factor (MYB41) mRNA, complete cds
Cluster-403899.343282	-9.3531	2.93e-12	2.8e-11	0	0.122113	Salvia miltiorrhiza MYB-related transcription factor (MYB55) mRNA, complete cds >gb|KF059519.1| Salvia miltiorrhiza MYB-related transcription factor (MYB55) gene, complete cds
Cluster-403899.363614	-8.3813	1.4e-10	1.12e-09	0	0.122031	PREDICTED: Sesamum indicum MYB-like transcription factor ETC3 (LOC105173532), mRNA
Cluster-403899.363610	-8.2619	1.13e-10	9.14e-10	0	0.111932	PREDICTED: Sesamum indicum MYB-like transcription factor ETC3 (LOC105173532), mRNA
Cluster-403899.359460	-8.9476	1.67e-12	1.63e-11	0	0.109426	Rehmannia glutinosa MYB-related protein (MYB40) mRNA, complete cds
Cluster-403899.333207	-9.0437	1.38e-12	1.36e-11	0	0.108771	Scutellaria baicalensis MYB3 (myb) mRNA, complete cds
Cluster-403899.396222	-3.6518	7.81e-07	4.28e-06	0.00865645	0.108373	PREDICTED: Erythranthe guttatus target of Myb protein 1 (LOC105963407), transcript variant X2, mRNA
Cluster-403899.357521	-9.3398	6.92e-13	7.03e-12	0	0.106739	Salvia miltiorrhiza MYB-related transcription factor (MYB1) gene, complete cds
Cluster-403899.404669	-9.6887	9.64e-14	1.07e-12	0	0.103296	Rehmannia glutinosa telomere repeat-binding factor like-protein (MYB27) mRNA, complete cds
Cluster-403899.442742	-6.0443	8.58e-10	6.36e-09	0.00148521	0.101398	Salvia miltiorrhiza MYB-related transcription factor (MYB9) gene, complete cds
Cluster-403899.329329	-9.3897	6.18e-13	6.31e-12	0	0.100253	PREDICTED: Solanum pennellii target of Myb protein 1 (LOC107017991), transcript variant X3, mRNA
Cluster-403899.648989	13.397	1.48e-57	2.72e-54	4.24844	0.000391317	Salvia miltiorrhiza MYB-related transcription factor (MYB32) mRNA, complete cds >gb|KF059496.1| Salvia miltiorrhiza MYB-related transcription factor (MYB32) gene, complete cds
Cluster-403899.194379	15.613	9.89e-34	1.81e-31	3.85652	0	Salvia miltiorrhiza MYB-related transcription factor (MYB5) mRNA, complete cds >gb|KF059469.1| Salvia miltiorrhiza MYB-related transcription factor (MYB5) gene, complete cds
Cluster-403899.302704	12.862	1.5e-42	9.13e-40	3.57175	0.000482388	Salvia miltiorrhiza MYB-related transcription factor (MYB32) mRNA, complete cds >gb|KF059496.1| Salvia miltiorrhiza MYB-related transcription factor (MYB32) gene, complete cds
Cluster-403899.484952	15.176	4.36e-33	7.16e-31	2.68855	0	Salvia miltiorrhiza MYB-related transcription factor (MYB32) mRNA, complete cds >gb|KF059496.1| Salvia miltiorrhiza MYB-related transcription factor (MYB32) gene, complete cds
Cluster-403899.193061	14.761	5.15e-32	7.05e-30	2.64967	9.05538e-05	PREDICTED: Erythranthe guttatus transcription factor MYB1R1 (LOC105967652), mRNA
Cluster-403899.651839	14.796	1e-30	1.09e-28	2.49258	0	Salvia miltiorrhiza MYB-related transcription factor (MYB22) gene, complete cds
Cluster-403899.189426	15.15	2.22e-32	3.23e-30	2.31758	0	Salvia miltiorrhiza MYB-related transcription factor (MYB7) mRNA, complete cds >gb|KF059471.1| Salvia miltiorrhiza MYB-related transcription factor (MYB7) gene, complete cds
Cluster-403899.190442	15.16	6.14e-31	6.95e-29	2.18304	0	Salvia miltiorrhiza MYB-related transcription factor (MYB55) mRNA, complete cds >gb|KF059519.1| Salvia miltiorrhiza MYB-related transcription factor (MYB55) gene, complete cds
Cluster-403899.650170	14.931	1.23e-29	1.09e-27	1.73779	0	PREDICTED: Sesamum indicum transcription factor MYB1R1 (LOC105157159), mRNA
Cluster-403899.655264	14.491	8.63e-30	7.92e-28	1.48868	0	Salvia miltiorrhiza MYB-related transcription factor (MYB64) mRNA, complete cds >gb|KF059528.1| Salvia miltiorrhiza MYB-related transcription factor (MYB64) gene, complete cds
Cluster-403899.191730	14.083	1.01e-22	3.08e-21	1.47761	0	Scutellaria baicalensis MYB13 (myb) mRNA, partial cds
Cluster-403899.645561	13.757	9e-29	6.9e-27	1.1961	0	PREDICTED: Sesamum indicum transcription factor MYB1R1-like (LOC105168737), mRNA
Cluster-403899.620091	16.373	6.46e-40	2.94e-37	1.17032	0	PREDICTED: Sesamum indicum myb-binding protein 1A-like protein (LOC105169311), mRNA
Cluster-403899.253925	13.147	3.33e-24	1.24e-22	0.979634	0	Salvia miltiorrhiza clone 621b MYB transcription factor mRNA, complete cds
Cluster-403899.194199	13.038	1.29e-25	5.9e-24	0.940623	0	Avicennia marina putative MYB transcription factor (MYB1) mRNA, complete cds
Cluster-403899.659129	13.651	1.06e-24	4.25e-23	0.890212	0	Salvia miltiorrhiza MYB-related transcription factor (MYB9) gene, complete cds
Cluster-403899.194189	14.545	1.85e-31	2.31e-29	0.877314	0	Salvia miltiorrhiza MYB-related transcription factor (MYB32) mRNA, complete cds >gb|KF059496.1| Salvia miltiorrhiza MYB-related transcription factor (MYB32) gene, complete cds
Cluster-403899.192417	12.788	1.58e-24	6.18e-23	0.855671	0.000114769	Salvia miltiorrhiza MYB-related transcription factor (MYB4) mRNA, complete cds
Cluster-403899.460729	13.218	3.55e-26	1.77e-24	0.815993	0	Salvia miltiorrhiza MYB-related transcription factor (MYB32) mRNA, complete cds >gb|KF059496.1| Salvia miltiorrhiza MYB-related transcription factor (MYB32) gene, complete cds
Cluster-403899.189317	13.707	6.46e-27	3.63e-25	0.746626	0	Salvia miltiorrhiza MYB-related transcription factor (MYB1) gene, complete cds
Cluster-403899.655916	12.594	2.44e-31	2.98e-29	0.733635	0.000128768	Rehmannia glutinosa telomere repeat-binding factor like-protein (MYB27) mRNA, complete cds
Cluster-403899.661794	11.774	1.02e-20	2.41e-19	0.706931	0.000204172	Avicennia marina putative MYB transcription factor (MYB1) mRNA, complete cds
Cluster-403899.526283	14.143	3.49e-30	3.43e-28	0.68085	0	PREDICTED: Erythranthe guttatus myb-like protein K (LOC105954231), mRNA
Cluster-403899.188065	13.3	1.36e-25	6.22e-24	0.665499	0	Salvia miltiorrhiza MYB-related transcription factor (MYB33) mRNA, complete cds
Cluster-403899.187930	13.087	4.14e-25	1.77e-23	0.631834	0	Rehmannia glutinosa R2R3-MYB protein (MYB13) mRNA, complete cds
Cluster-403899.663526	12.315	1.11e-20	2.61e-19	0.623251	0.000116068	Salvia miltiorrhiza MYB-related transcription factor (MYB25) gene, complete cds >gb|KF059554.1| Salvia miltiorrhiza MYB-related transcription factor (MYB90) gene, complete cds
Cluster-403899.250126	12.227	2.29e-20	5.19e-19	0.615196	0.000121734	Salvia miltiorrhiza MYB-related transcription factor (MYB98) gene, complete cds
Cluster-403899.187830	14.245	8.74e-31	9.63e-29	0.591291	0	Scutellaria baicalensis MYB1 (myb) mRNA, partial cds
Cluster-403899.650615	13.571	5.4e-23	1.71e-21	0.585828	0	PREDICTED: Erythranthe guttatus transcription factor MYB1R1 (LOC105967652), mRNA
Cluster-403899.178033	12.772	8.19e-20	1.74e-18	0.571032	0	Salvia miltiorrhiza MYB-related transcription factor (MYB54) gene, complete cds
Cluster-403899.656413	12.937	6.11e-24	2.2e-22	0.561863	0	PREDICTED: Sesamum indicum transcription factor MYB1R1 (LOC105157159), mRNA
Cluster-403899.634670	13.009	1.63e-25	7.36e-24	0.520634	0	PREDICTED: Sesamum indicum target of Myb protein 1 (LOC105160212), mRNA
Cluster-403899.648000	13.175	3.68e-26	1.83e-24	0.51906	0	PREDICTED: Sesamum indicum myb-like protein X (LOC105163598), mRNA
Cluster-403899.661148	12.38	1.62e-18	2.97e-17	0.512522	0	Salvia miltiorrhiza MYB-related transcription factor (MYB5) mRNA, complete cds >gb|KF059469.1| Salvia miltiorrhiza MYB-related transcription factor (MYB5) gene, complete cds
Cluster-403899.181110	13.057	1.99e-25	8.89e-24	0.502289	0	Salvia miltiorrhiza MYB-related transcription factor (MYB91) gene, complete cds
Cluster-403899.654934	9.4093	3.09e-42	1.8e-39	0.49157	0.000738387	PREDICTED: Sesamum indicum myb family transcription factor APL-like (LOC105168079), transcript variant X2, mRNA
Cluster-403899.184507	13.129	7.27e-26	3.46e-24	0.485162	0	Scutellaria baicalensis MYB9 (myb) mRNA, partial cds
Cluster-403899.645901	12.769	3.2e-24	1.2e-22	0.479027	0	Salvia miltiorrhiza MYB-related transcription factor (MYB64) mRNA, complete cds >gb|KF059528.1| Salvia miltiorrhiza MYB-related transcription factor (MYB64) gene, complete cds
Cluster-403899.175362	12.122	2.25e-19	4.53e-18	0.464119	0	Salvia miltiorrhiza MYB-related transcription factor (MYB66) mRNA, complete cds
Cluster-403899.666396	12.634	1.32e-23	4.54e-22	0.456053	0	PREDICTED: Sesamum indicum myb family transcription factor APL (LOC105175118), transcript variant X2, mRNA
Cluster-403899.181487	13.647	2.44e-28	1.73e-26	0.44386	0	PREDICTED: Sesamum indicum ADP-ribosylation factor-binding protein GGA3 (LOC105180049), mRNA
Cluster-403899.193468	13.417	7.1e-27	3.96e-25	0.411815	0	Tectona grandis MYB transcription factor 1 (MYB1) mRNA, complete cds
Cluster-403899.503384	11.012	8.01e-17	1.22e-15	0.406494	0.00018679	Salvia miltiorrhiza MYB-related transcription factor (MYB6) mRNA, complete cds
Cluster-403899.175361	12.2	1e-17	1.68e-16	0.401511	0	Salvia miltiorrhiza MYB-related transcription factor (MYB66) gene, complete cds
Cluster-403899.644043	12.455	2.2e-22	6.42e-21	0.400092	0	Salvia miltiorrhiza MYB-related transcription factor (MYB64) mRNA, complete cds >gb|KF059528.1| Salvia miltiorrhiza MYB-related transcription factor (MYB64) gene, complete cds
Cluster-403899.371818	7.1772	7.04e-23	2.19e-21	0.39611	0.00271925	Salvia miltiorrhiza MYB-related transcription factor (MYB32) mRNA, complete cds >gb|KF059496.1| Salvia miltiorrhiza MYB-related transcription factor (MYB32) gene, complete cds
Cluster-403899.191793	12.189	1.2e-20	2.82e-19	0.377903	0	Salvia miltiorrhiza MYB-related transcription factor (MYB50) gene, complete cds
Cluster-403899.178658	12.447	1.47e-20	3.42e-19	0.372812	0	Salvia miltiorrhiza MYB-related transcription factor (MYB101) gene, complete cds
Cluster-403899.187929	12.194	7.85e-22	2.13e-20	0.351322	0	Rehmannia glutinosa R2R3-MYB protein (MYB13) mRNA, complete cds
Cluster-403899.185326	11.914	1.58e-20	3.66e-19	0.347409	0	Salvia miltiorrhiza MYB-related transcription factor (MYB78) gene, complete cds
Cluster-403899.649375	11.499	5.73e-19	1.1e-17	0.346263	0	Salvia miltiorrhiza MYB-related transcription factor (MYB18) mRNA, complete cds
Cluster-403899.174257	12.243	2.09e-22	6.1e-21	0.330137	0	Tectona grandis MYB transcription factor 3 (MYB3) mRNA, complete cds
Cluster-403899.175582	11.591	1.12e-17	1.87e-16	0.325582	0	PREDICTED: Oryza sativa Japonica Group myb-related protein Zm38 (LOC4346246), mRNA
Cluster-403899.653618	11.575	1.07e-16	1.61e-15	0.312544	0	Salvia miltiorrhiza MYB-related transcription factor (MYB72) mRNA, complete cds
Cluster-403899.188848	12.83	5.2e-25	2.18e-23	0.312295	0	Rehmannia glutinosa telomere repeat-binding factor like-protein (MYB30) mRNA, complete cds
Cluster-403899.661538	11.852	5.89e-20	1.27e-18	0.310115	0	Salvia miltiorrhiza MYB-related transcription factor (MYB98) mRNA, complete cds
Cluster-403899.254227	11.032	5.05e-16	7.07e-15	0.30507	0.000122282	PREDICTED: Sesamum indicum transcription factor MYB108-like (LOC105178858), mRNA
Cluster-403899.420837	8.4185	9.74e-41	4.84e-38	0.302999	0.00086709	PREDICTED: Sesamum indicum transcription factor MYB1R1 (LOC105168182), mRNA
Cluster-403899.187932	11.543	1.58e-19	3.24e-18	0.302799	0	Salvia miltiorrhiza MYB-related transcription factor (MYB13) mRNA, complete cds
Cluster-403899.189073	13.091	4.3e-26	2.12e-24	0.298332	0	Salvia miltiorrhiza MYB-related transcription factor (MYB108) gene, complete cds
Cluster-403899.178498	11.735	8.79e-19	1.66e-17	0.294765	0	Salvia miltiorrhiza MYB-related transcription factor (MYB83) mRNA, complete cds
Cluster-403899.195328	12.206	2.37e-22	6.89e-21	0.280297	0	Rehmannia glutinosa telomere repeat-binding factor like-protein (MYB30) mRNA, complete cds
Cluster-403899.664247	11.311	4.29e-19	8.36e-18	0.267636	8.83844e-05	Salvia miltiorrhiza MYB-related transcription factor (MYB68) gene, complete cds
Cluster-403899.660508	12.021	2.45e-20	5.54e-19	0.264843	0	Salvia miltiorrhiza MYB-related transcription factor (MYB43) gene, complete cds
Cluster-403899.181112	11.552	7.36e-19	1.4e-17	0.262759	0	Salvia miltiorrhiza MYB-related transcription factor (MYB91) mRNA, complete cds
Cluster-403899.381244	5.201	7.79e-21	1.87e-19	0.259942	0.00706632	Salvia miltiorrhiza MYB-related transcription factor (MYB32) mRNA, complete cds >gb|KF059496.1| Salvia miltiorrhiza MYB-related transcription factor (MYB32) gene, complete cds
Cluster-403899.192318	11.411	1.62e-17	2.67e-16	0.256971	0	Saccharum hybrid cultivar Co 86032 MYB transcription factor (MYB6) pseudogene mRNA, complete sequence
Cluster-403899.597849	11.713	5.25e-20	1.14e-18	0.250298	0	Salvia miltiorrhiza MYB-related transcription factor (MYB41) gene, complete cds
Cluster-403899.195093	11.618	5.58e-20	1.21e-18	0.247689	0	Avicennia marina putative MYB transcription factor (MYB1) mRNA, complete cds
Cluster-403899.661604	11.052	1.21e-17	2.02e-16	0.24651	0	Salvia miltiorrhiza MYB-related transcription factor (MYB43) mRNA, complete cds
Cluster-403899.182987	12.235	3.03e-19	6.02e-18	0.243008	0	Salvia miltiorrhiza MYB-related transcription factor (MYB70) mRNA, complete cds
Cluster-403899.184062	11.774	3.11e-18	5.51e-17	0.242169	0	Salvia miltiorrhiza MYB-related transcription factor (MYB45) gene, complete cds
Cluster-403899.648119	11.133	1.22e-17	2.03e-16	0.23897	0	Salvia miltiorrhiza MYB-related transcription factor (MYB50) mRNA, complete cds
Cluster-403899.178035	11.246	3.58e-17	5.68e-16	0.237582	0	Salvia miltiorrhiza MYB-related transcription factor (MYB54) mRNA, complete cds
Cluster-403899.664453	11.32	1.32e-16	1.97e-15	0.23606	0	PREDICTED: Sesamum indicum transcription factor MYB108-like (LOC105178858), mRNA
Cluster-403899.162275	10.569	1.17e-13	1.29e-12	0.232036	0	PREDICTED: Erythranthe guttatus MYB-like transcription factor ETC3 (LOC105956343), mRNA
Cluster-403899.188062	12.697	1.71e-23	5.81e-22	0.22194	0	Salvia miltiorrhiza MYB-related transcription factor (MYB33) gene, complete cds
Cluster-403899.671194	12.162	7.29e-19	1.39e-17	0.221194	0	Salvia miltiorrhiza MYB-related transcription factor (MYB7) mRNA, complete cds >gb|KF059471.1| Salvia miltiorrhiza MYB-related transcription factor (MYB7) gene, complete cds
Cluster-403899.200688	11.889	6.02e-19	1.16e-17	0.220499	0	PREDICTED: Sesamum indicum transcription factor MYB1R1 (LOC105157159), mRNA
Cluster-403899.249499	11.457	3.38e-16	4.82e-15	0.219448	0	Salvia miltiorrhiza R2R3-MYB transcription factor An mRNA, complete cds
Cluster-403899.646437	11.352	1.19e-18	2.22e-17	0.219206	0	Salvia miltiorrhiza MYB-related transcription factor (MYB28) gene, complete cds
Cluster-403899.650635	11.461	9.13e-19	1.72e-17	0.215037	0	PREDICTED: Tarenaya hassleriana myb family transcription factor PHL8-like (LOC104822910), mRNA
Cluster-403899.651304	10.513	1.24e-14	1.5e-13	0.208597	0	Salvia miltiorrhiza MYB-related transcription factor (MYB61) mRNA, complete cds
Cluster-403899.668261	12.462	1.2e-23	4.15e-22	0.207142	0	Rehmannia glutinosa telomere repeat-binding factor like-protein (MYB27) mRNA, complete cds
Cluster-403899.187931	10.63	6.11e-17	9.45e-16	0.206307	0	Salvia miltiorrhiza MYB-related transcription factor (MYB13) mRNA, complete cds
Cluster-403899.651302	11.665	1.45e-19	3e-18	0.204941	0	Salvia miltiorrhiza MYB-related transcription factor (MYB61) gene, complete cds
Cluster-403899.657276	13.463	1.95e-27	1.19e-25	0.202139	0	Salvia miltiorrhiza MYB-related transcription factor (MYB42) mRNA, complete cds
Cluster-403899.536123	11.36	1.94e-18	3.52e-17	0.19709	0	Salvia miltiorrhiza MYB-related transcription factor (MYB6) mRNA, complete cds
Cluster-403899.190622	12.327	6.29e-23	1.97e-21	0.196686	0	Salvia miltiorrhiza MYB-related transcription factor (MYB80) mRNA, complete cds
Cluster-403899.246113	11.049	1.02e-17	1.71e-16	0.195708	0	Salvia miltiorrhiza clone 621b MYB transcription factor mRNA, complete cds
Cluster-403899.662789	13.118	7.57e-26	3.6e-24	0.190192	0	Salvia miltiorrhiza MYB-related transcription factor (MYB56) mRNA, complete cds
Cluster-403899.660851	11.66	1.14e-20	2.69e-19	0.179095	0	PREDICTED: Raphanus sativus protein PHR1-LIKE 3 (LOC108822824), transcript variant X2, mRNA
Cluster-403899.187504	11.917	4.33e-19	8.45e-18	0.173103	0	PREDICTED: Sesamum indicum TOM1-like protein 2 (LOC105174634), transcript variant X1, mRNA
Cluster-403899.674621	11.021	5.76e-13	5.9e-12	0.171096	0	Salvia miltiorrhiza MYB-related transcription factor (MYB26) mRNA, complete cds
Cluster-403899.661840	10.167	5.61e-15	7.05e-14	0.170421	0	Medicago truncatula MYB transcription factor MYB51 mRNA
Cluster-403899.657689	9.363	5.04e-12	4.69e-11	0.167114	0	Salvia miltiorrhiza MYB-related transcription factor (MYB55) mRNA, complete cds >gb|KF059519.1| Salvia miltiorrhiza MYB-related transcription factor (MYB55) gene, complete cds
Cluster-403899.183469	11.862	2.67e-19	5.34e-18	0.164914	0	Phaseolus vulgaris hypothetical protein (PHAVU_007G241200g) mRNA, partial cds
Cluster-403899.175363	10.736	5.15e-12	4.79e-11	0.163326	0	Salvia miltiorrhiza MYB-related transcription factor (MYB66) mRNA, complete cds
Cluster-403899.187956	10.99	1.11e-16	1.67e-15	0.158097	0	PREDICTED: Sesamum indicum transcriptional activator Myb-like (LOC105157332), mRNA
Cluster-403899.193819	11.938	9.19e-22	2.48e-20	0.155657	0	Salvia miltiorrhiza MYB-related transcription factor (MYB78) gene, complete cds
Cluster-403899.655539	12.33	6.23e-23	1.96e-21	0.145793	0	PREDICTED: Sesamum indicum myb-related protein 3R-1 (LOC105170528), transcript variant X1, mRNA
Cluster-403899.187102	12.764	1.06e-23	3.69e-22	0.142042	0	Salvia miltiorrhiza MYB-related transcription factor (MYB78) gene, complete cds
Cluster-403899.660933	11.033	6.16e-16	8.54e-15	0.139273	0	Salvia miltiorrhiza MYB-related transcription factor (MYB92) mRNA, complete cds
Cluster-403899.191794	10.649	1.89e-15	2.49e-14	0.134106	0	Salvia miltiorrhiza MYB-related transcription factor (MYB50) mRNA, complete cds
Cluster-403899.665647	10.96	4.47e-18	7.8e-17	0.132848	0	PREDICTED: Sesamum indicum telomere repeat-binding factor 1 (LOC105169384), transcript variant X1, mRNA
Cluster-403899.709585	10.65	1.87e-15	2.46e-14	0.132834	0	Salvia miltiorrhiza MYB-related transcription factor (MYB8) mRNA, complete cds
Cluster-403899.635345	7.5259	1.53e-16	2.26e-15	0.131754	0.000731624	Salvia miltiorrhiza MYB-related transcription factor (MYB45) mRNA, complete cds
Cluster-403899.192145	11.787	4.36e-21	1.08e-19	0.1289	0	PREDICTED: Erythranthe guttatus myb-related protein 3R-1 (LOC105969995), transcript variant X2, mRNA
Cluster-403899.381919	9.4768	2.68e-26	1.36e-24	0.127853	0.000165564	PREDICTED: Erythranthe guttatus myb-like protein K (LOC105954231), mRNA
Cluster-403899.178247	11.373	1.55e-18	2.85e-17	0.127473	0	Salvia miltiorrhiza MYB-related transcription factor (MYB53) mRNA, complete cds
Cluster-403899.652717	10.579	3.82e-15	4.89e-14	0.12195	0	Salvia miltiorrhiza MYB-related transcription factor (MYB54) gene, complete cds
Cluster-403899.182079	10.694	9.55e-16	1.3e-14	0.1214	0	PREDICTED: Sesamum indicum telomere repeat-binding factor 4-like (LOC105161878), mRNA
Cluster-403899.211056	10.266	6.66e-13	6.77e-12	0.121187	0	Salvia miltiorrhiza MYB-related transcription factor (MYB83) mRNA, complete cds
Cluster-403899.651841	10.574	1.17e-16	1.75e-15	0.119321	0	Salvia miltiorrhiza MYB-related transcription factor (MYB22) mRNA, complete cds
Cluster-403899.660510	10.235	2.31e-14	2.72e-13	0.114083	0	Salvia miltiorrhiza MYB-related transcription factor (MYB43) mRNA, complete cds
Cluster-403899.185595	10.564	2.87e-16	4.12e-15	0.11108	0	Salvia miltiorrhiza MYB-related transcription factor (MYB78) gene, complete cds
Cluster-403899.194977	10.477	8.83e-17	1.34e-15	0.110403	6.50383e-05	PREDICTED: Erythranthe guttatus transcription factor MYB1R1 (LOC105967652), mRNA
Cluster-403899.655918	11.753	6.58e-21	1.6e-19	0.104624	0	Rehmannia glutinosa telomere repeat-binding factor like-protein (MYB27) mRNA, complete cds
Cluster-403899.659849	10.169	2.7e-14	3.17e-13	0.104089	0	Salvia miltiorrhiza MYB-related transcription factor (MYB28) mRNA, complete cds
Cluster-403899.438125	6.1162	1.83e-14	2.18e-13	0.102282	0.00147481	Rehmannia glutinosa telomere repeat-binding factor like-protein (MYB30) mRNA, complete cds
Cluster-403899.651997	10.623	9.48e-16	1.29e-14	0.100878	0	PREDICTED: Sesamum indicum myb-binding protein 1A-like protein (LOC105169311), mRNA

## Sheet: Table 9
Table 9. bHLH transcription factors in SM and SG at the transcriptional level
gene_id	log2FoldChange	pval	padj	S. grandifolia FPKM	S. miltiorrhiza FPKM	NT Description
Cluster-403899.377373	-10.273	2.16e-16	3.14e-15	0	0.306667	PREDICTED: Sesamum indicum transcription factor bHLH149-like (LOC105168963), mRNA
Cluster-403899.379013	-9.8538	1.9e-14	2.26e-13	0	0.158304	PREDICTED: Sesamum indicum transcription factor bHLH144-like (LOC105167304), transcript variant X3, mRNA
Cluster-403899.445512	-9.2415	9.36e-13	9.38e-12	0.000198882	0.143479	Salvia miltiorrhiza bHLH transcription factor mRNA, complete cds
Cluster-403899.572622	-9.5334	4.19e-13	4.35e-12	0	0.107874	PREDICTED: Sesamum indicum transcription factor EMB1444-like (LOC105159145), mRNA
Cluster-403899.646351	15.857	1.06e-37	3.59e-35	3.36942	0	PREDICTED: Sesamum indicum transcription factor bHLH144-like (LOC105167304), transcript variant X3, mRNA
Cluster-403899.193111	15.934	9.59e-36	2.47e-33	2.92111	0	PREDICTED: Sesamum indicum transcription factor bHLH144-like (LOC105167304), transcript variant X3, mRNA
Cluster-403899.645581	15.909	3.98e-38	1.42e-35	2.4186	0	PREDICTED: Solanum tuberosum transcription factor bHLH143-like (LOC102588067), mRNA
Cluster-403899.192722	15.501	2.89e-36	7.98e-34	1.48347	0	Salvia miltiorrhiza bHLH3 protein mRNA, complete cds
Cluster-403899.644955	12.367	8.5e-23	2.62e-21	1.003	0	PREDICTED: Sesamum indicum transcription factor bHLH93-like (LOC105159054), mRNA
Cluster-403899.379000	2.6697	5.62e-08	3.46e-07	0.740816	0.11636	PREDICTED: Sesamum indicum transcription factor bHLH144-like (LOC105167304), transcript variant X3, mRNA
Cluster-403899.189368	14.483	1.58e-31	1.99e-29	0.666889	0	PREDICTED: Erythranthe guttatus transcription factor bHLH3 (LOC105952451), mRNA
Cluster-403899.184702	14.045	1.38e-29	1.22e-27	0.643191	0	Salvia miltiorrhiza bHLH3 protein mRNA, complete cds
Cluster-403899.187968	13.443	4.06e-26	2.01e-24	0.633759	0	PREDICTED: Sesamum indicum transcription factor bHLH66-like (LOC105162363), mRNA
Cluster-403899.379001	1.3368	0.014882	0.0471	0.540201	0.213834	PREDICTED: Sesamum indicum transcription factor bHLH144-like (LOC105167304), transcript variant X3, mRNA
Cluster-403899.189818	12.952	1.74e-25	7.82e-24	0.535186	0	PREDICTED: Tarenaya hassleriana transcription factor bHLH148-like (LOC104802707), mRNA
Cluster-403899.190070	12.748	5e-31	5.74e-29	0.509545	6.74849e-05	Salvia miltiorrhiza bHLH transcription factor mRNA, complete cds
Cluster-403899.644341	13.375	4.14e-27	2.39e-25	0.479789	0	PREDICTED: Sesamum indicum transcription factor bHLH112-like (LOC105167954), mRNA
Cluster-403899.192869	12.316	2.05e-21	5.29e-20	0.472856	0	PREDICTED: Sesamum indicum transcription factor bHLH148-like (LOC105178877), mRNA
Cluster-403899.357390	1.3938	0.00029923	0.0012236	0.4148	0.157956	Salvia miltiorrhiza bHLH3 protein mRNA, complete cds
Cluster-403899.657466	8.9719	6.93e-25	2.86e-23	0.393507	0.000758769	PREDICTED: Sesamum indicum transcription factor bHLH143-like (LOC105169270), transcript variant X2, misc_RNA
Cluster-403899.590907	13.713	2.71e-27	1.61e-25	0.384007	0	PREDICTED: Erythranthe guttatus transcription factor EMB1444-like (LOC105948989), mRNA
Cluster-403899.189564	11.928	1.47e-21	3.86e-20	0.361314	0	Vaccinium corymbosum transcription factor BHLH053 mRNA, partial cds
Cluster-403899.191889	12.45	1.27e-23	4.38e-22	0.358178	0	PREDICTED: Erythranthe guttatus transcription factor bHLH68-like (LOC105976120), transcript variant X1, mRNA
Cluster-403899.662285	12.315	8.79e-22	2.37e-20	0.351623	0	PREDICTED: Nicotiana tomentosiformis transcription factor bHLH68 (LOC104112168), mRNA
Cluster-403899.646969	13.321	5.93e-27	3.35e-25	0.350693	0	Salvia miltiorrhiza bHLH3 protein mRNA, complete cds
Cluster-403899.186852	12.065	4.27e-21	1.06e-19	0.342266	0	PREDICTED: Sesamum indicum transcription factor bHLH149-like (LOC105168963), mRNA
Cluster-403899.652678	13.137	3.72e-24	1.38e-22	0.330016	0	PREDICTED: Sesamum indicum transcription factor bHLH143-like (LOC105169270), transcript variant X2, misc_RNA
Cluster-403899.183225	11.828	6.05e-21	1.48e-19	0.3041	8.4618e-05	PREDICTED: Erythranthe guttatus transcription factor bHLH123-like (LOC105948907), transcript variant X3, mRNA
Cluster-403899.184709	12.727	1.47e-24	5.77e-23	0.303019	0	PREDICTED: Sesamum indicum transcription factor bHLH49 (LOC105161769), mRNA
Cluster-403899.184395	12.511	1.54e-21	4.03e-20	0.283265	0	PREDICTED: Erythranthe guttatus transcription factor bHLH112-like (LOC105969160), mRNA
Cluster-403899.470272	11.714	2.54e-20	5.72e-19	0.265015	0	PREDICTED: Sesamum indicum transcription factor bHLH113-like (LOC105158793), mRNA
Cluster-403899.179132	12.636	4.33e-22	1.22e-20	0.244748	0	Glycine max clone HN_CCL_84 bHLH transcription factor (Glyma09g06770.1_like1) mRNA, partial cds
Cluster-403899.478812	11.22	9.09e-19	1.71e-17	0.223289	0	Salvia miltiorrhiza bHLH3 protein mRNA, complete cds
Cluster-403899.647106	12.66	4.32e-24	1.59e-22	0.217036	0	PREDICTED: Sesamum indicum transcription factor bHLH113-like (LOC105158793), mRNA
Cluster-403899.644953	11.777	9.86e-21	2.34e-19	0.198139	0	PREDICTED: Sesamum indicum transcription factor bHLH144-like (LOC105167304), transcript variant X3, mRNA
Cluster-403899.187289	12.529	5.5e-23	1.74e-21	0.185565	0	PREDICTED: Sesamum indicum transcription factor bHLH68-like (LOC105157656), transcript variant X2, mRNA
Cluster-403899.652265	11.642	9.83e-20	2.07e-18	0.176288	0	PREDICTED: Solanum pennellii transcription factor bHLH49-like (LOC107008426), transcript variant X3, mRNA
Cluster-403899.183257	11.3	1.91e-18	3.47e-17	0.175004	0	PREDICTED: Sesamum indicum transcription factor bHLH66-like (LOC105162363), mRNA
Cluster-403899.646349	11.104	1.79e-18	3.26e-17	0.169792	0	PREDICTED: Gossypium arboreum transcription factor bHLH144-like (LOC108453617), mRNA
Cluster-403899.647328	12.508	8.28e-23	2.55e-21	0.161662	0	PREDICTED: Sesamum indicum transcription factor bHLH110-like (LOC105159260), transcript variant X5, mRNA
Cluster-403899.188865	10.897	3.1e-16	4.43e-15	0.160943	0	PREDICTED: Nicotiana tomentosiformis transcription factor bHLH68 (LOC104112168), mRNA
Cluster-403899.654748	11.847	1.58e-19	3.24e-18	0.156398	0	PREDICTED: Erythranthe guttatus transcription factor bHLH3 (LOC105952451), mRNA
Cluster-403899.658508	12.794	9.43e-25	3.81e-23	0.150313	0	PREDICTED: Sesamum indicum transcription factor bHLH140 (LOC105174593), transcript variant X4, mRNA
Cluster-403899.671823	10.237	8.8e-15	1.08e-13	0.112944	0	PREDICTED: Sesamum indicum transcription factor bHLH148-like (LOC105178877), mRNA
Cluster-403899.651521	10.55	2.69e-15	3.5e-14	0.106882	0	PREDICTED: Nicotiana tomentosiformis transcription factor bHLH68 (LOC104112168), mRNA
Cluster-403899.668962	11.3	1.44e-18	2.65e-17	0.100977	0	PREDICTED: Erythranthe guttatus transcription factor bHLH3 (LOC105952451), mRNA
Cluster-403899.646191	11.329	1.6e-18	2.93e-17	0.100761	0	PREDICTED: Solanum tuberosum transcription factor bHLH143-like (LOC102588067), mRNA

## Sheet: Table 10
Table 10. Differential expressed WRKY gene in SM and SG at the transcriptional level
gene_id	log2FoldChange	pval	padj	S. grandifolia FPKM	S. miltiorrhiza FPKM	NT Score
Cluster-403899.382835	-11.64	5.22e-20	1.13e-18	0	0.657655	Salvia miltiorrhiza WRKY protein (WRKY20) mRNA, complete cds
Cluster-403899.361875	-11.426	1.54e-19	3.16e-18	0	0.604715	Salvia miltiorrhiza WRKY protein (WRKY18) mRNA, complete cds
Cluster-403899.376995	-8.3686	9.31e-15	1.14e-13	0.00178324	0.580941	Salvia miltiorrhiza WRKY protein (WRKY35) mRNA, complete cds
Cluster-403899.449500	-10.983	1.03e-14	1.26e-13	0	0.440592	PREDICTED: Erythranthe guttatus probable WRKY transcription factor 69 (LOC105958087), mRNA
Cluster-403899.362602	-11.258	4.17e-19	8.16e-18	0	0.430262	Salvia miltiorrhiza WRKY protein (WRKY7) mRNA, complete cds
Cluster-403899.333616	-6.4536	1.4e-17	2.31e-16	0.00485069	0.429316	Salvia miltiorrhiza WRKY protein (WRKY35) mRNA, complete cds
Cluster-403899.351157	-10.979	3.91e-18	6.86e-17	0	0.421877	Salvia miltiorrhiza WRKY protein (WRKY3) mRNA, complete cds
Cluster-403899.371056	-10.455	2.47e-16	3.57e-15	0	0.340268	Salvia miltiorrhiza WRKY protein (WRKY8) mRNA, complete cds
Cluster-403899.334870	-10.209	9.9e-16	1.34e-14	0.000258034	0.323886	Salvia miltiorrhiza WRKY protein (WRKY16) mRNA, complete cds
Cluster-403899.327776	-10.883	1.36e-17	2.26e-16	0	0.318553	Salvia miltiorrhiza WRKY protein (WRKY34) mRNA, complete cds
Cluster-403899.360051	-10.147	2.19e-15	2.87e-14	0	0.267857	Salvia miltiorrhiza WRKY protein (WRKY3) mRNA, complete cds
Cluster-403899.385193	-11.063	9.59e-19	1.8e-17	0	0.255741	Salvia miltiorrhiza WRKY protein (WRKY51) mRNA, complete cds
Cluster-403899.360321	-6.1978	1.21e-16	1.81e-15	0.00330295	0.250905	Salvia miltiorrhiza WRKY protein (WRKY7) mRNA, complete cds
Cluster-403899.380725	-10.598	1.86e-17	3.05e-16	0	0.250288	Salvia miltiorrhiza WRKY protein (WRKY13) mRNA, complete cds
Cluster-403899.359324	-9.1701	2.82e-13	2.97e-12	0.000327614	0.224923	Salvia miltiorrhiza WRKY protein (WRKY39) mRNA, complete cds
Cluster-403899.378418	-11.305	1.4e-19	2.89e-18	0	0.202385	Salvia miltiorrhiza WRKY protein (WRKY35) mRNA, complete cds
Cluster-403899.349452	-6.9574	1.67e-07	9.81e-07	0.00154188	0.201018	Salvia miltiorrhiza WRKY protein (WRKY50) mRNA, complete cds
Cluster-403899.341142	-9.9592	3.18e-15	4.1e-14	0	0.193734	Salvia miltiorrhiza WRKY protein (WRKY59) mRNA, complete cds
Cluster-403899.360826	-9.2905	4.39e-13	4.55e-12	0.000254052	0.189547	Salvia miltiorrhiza WRKY protein (WRKY31) mRNA, complete cds
Cluster-403899.389921	-7.6532	1.03e-11	9.32e-11	0.000920325	0.17631	Salvia miltiorrhiza WRKY protein (WRKY57) mRNA, complete cds
Cluster-403899.382866	-2.3956	0.00014646	0.00062307	0.0323143	0.169954	Salvia miltiorrhiza WRKY protein (WRKY35) mRNA, complete cds
Cluster-403899.389349	-3.7279	1.1e-09	8.04e-09	0.0123318	0.163686	Salvia miltiorrhiza WRKY protein (WRKY34) mRNA, complete cds
Cluster-403899.434418	-10.005	2.41e-15	3.14e-14	0	0.161996	Salvia miltiorrhiza WRKY protein (WRKY44) mRNA, complete cds
Cluster-403899.378767	-8.5672	4.59e-15	5.82e-14	0.000427589	0.159789	Salvia miltiorrhiza WRKY protein (WRKY2) mRNA, complete cds
Cluster-403899.298465	-9.0203	8.08e-10	6.01e-09	0	0.154273	Salvia miltiorrhiza WRKY protein (WRKY61) mRNA, complete cds
Cluster-403899.389139	-9.3821	7.81e-12	7.13e-11	0	0.148965	PREDICTED: Erythranthe guttatus probable WRKY transcription factor 69 (LOC105958087), mRNA
Cluster-403899.390689	-10.693	7.51e-17	1.15e-15	0	0.136723	Salvia miltiorrhiza WRKY protein (WRKY31) mRNA, complete cds
Cluster-403899.389922	-8.3187	4.19e-11	3.55e-10	0.000392123	0.132765	Salvia miltiorrhiza WRKY protein (WRKY57) mRNA, complete cds
Cluster-403899.348338	-9.7649	5.14e-15	6.48e-14	0	0.124819	Salvia miltiorrhiza WRKY protein (WRKY28) mRNA, complete cds
Cluster-403899.415184	-4.0495	3.63e-17	5.76e-16	0.0074755	0.124616	Salvia miltiorrhiza WRKY protein (WRKY54) mRNA, complete cds
Cluster-403899.360322	-9.0911	6.74e-12	6.2e-11	0	0.124398	Salvia miltiorrhiza WRKY protein (WRKY7) mRNA, complete cds
Cluster-403899.378484	-5.8477	1.15e-12	1.14e-11	0.00209394	0.121758	Salvia miltiorrhiza WRKY protein (WRKY50) mRNA, complete cds
Cluster-403899.396257	-4.5105	2.2e-07	1.28e-06	0.00524175	0.121215	Salvia miltiorrhiza WRKY protein (WRKY27) mRNA, complete cds
Cluster-403899.393750	-10.382	8.51e-17	1.29e-15	0	0.120638	Salvia miltiorrhiza WRKY protein (WRKY42) mRNA, complete cds
Cluster-403899.368116	-9.4853	4.93e-12	4.59e-11	0	0.119063	Salvia miltiorrhiza WRKY protein (WRKY27) mRNA, complete cds
Cluster-403899.437127	-9.5469	2.56e-14	3.01e-13	0	0.117007	Salvia miltiorrhiza WRKY protein (WRKY13) mRNA, complete cds
Cluster-403899.351156	-9.1097	1.13e-12	1.12e-11	0	0.115149	Salvia miltiorrhiza WRKY protein (WRKY3) mRNA, complete cds
Cluster-403899.348556	-8.9466	2.73e-12	2.61e-11	0	0.114912	Salvia miltiorrhiza WRKY protein (WRKY9) mRNA, complete cds
Cluster-403899.313893	-9.9686	1.87e-15	2.47e-14	0	0.113544	Salvia miltiorrhiza WRKY protein (WRKY23) mRNA, complete cds
Cluster-403899.407565	-8.0116	9e-10	6.66e-09	0.000413036	0.113082	Salvia miltiorrhiza WRKY protein (WRKY3) mRNA, complete cds
Cluster-403899.319510	-8.8872	5.97e-11	4.98e-10	0	0.111949	PREDICTED: Sesamum indicum probable WRKY transcription factor 28 (LOC105165550), mRNA
Cluster-403899.393954	-9.0258	1.35e-10	1.09e-09	0	0.111254	Salvia miltiorrhiza WRKY protein (WRKY46) mRNA, complete cds
Cluster-403899.395085	-8.2503	1.34e-10	1.08e-09	0	0.109645	Salvia miltiorrhiza WRKY protein (WRKY32) mRNA, complete cds
Cluster-403899.370270	-6.2048	6.97e-15	8.67e-14	0.00149934	0.107465	Salvia miltiorrhiza WRKY protein (WRKY41) mRNA, complete cds
Cluster-403899.387498	-9.6592	1.23e-14	1.49e-13	0	0.107267	Salvia miltiorrhiza WRKY protein (WRKY51) mRNA, complete cds
Cluster-403899.367249	-9.119	1.68e-11	1.48e-10	0	0.105226	Salvia miltiorrhiza WRKY protein (WRKY7) mRNA, complete cds
Cluster-403899.393748	-10.492	3.28e-14	3.82e-13	0	0.105174	Salvia miltiorrhiza WRKY protein (WRKY42) mRNA, complete cds
Cluster-403899.381237	-3.1554	1.11e-07	6.64e-07	0.0117208	0.104752	Salvia miltiorrhiza WRKY protein (WRKY27) mRNA, complete cds
Cluster-403899.393753	-10.085	2.77e-13	2.93e-12	0	0.100141	Salvia miltiorrhiza WRKY protein (WRKY42) mRNA, complete cds
Cluster-403899.400080	-9.4625	2.19e-11	1.91e-10	0	0.100074	Salvia miltiorrhiza WRKY protein (WRKY6) mRNA, complete cds
Cluster-403899.258306	17.577	1.79e-45	1.44e-42	11.2138	0	Salvia miltiorrhiza WRKY protein (WRKY34) mRNA, complete cds
Cluster-403899.195342	14.274	2.88e-54	4.27e-51	5.65631	0.000260776	Salvia miltiorrhiza WRKY protein (WRKY39) mRNA, complete cds
Cluster-403899.194256	16.021	2.78e-38	1.02e-35	5.05711	7.21457e-05	Salvia miltiorrhiza WRKY protein (WRKY35) mRNA, complete cds
Cluster-403899.189796	13.586	3.18e-28	2.22e-26	4.1617	0.000283906	Salvia miltiorrhiza WRKY protein (WRKY39) mRNA, complete cds
Cluster-403899.195103	16.133	2.32e-37	7.43e-35	3.51502	0	Salvia miltiorrhiza WRKY protein (WRKY57) mRNA, complete cds
Cluster-403899.645738	13.657	2.87e-33	4.84e-31	3.44389	0.000257817	Salvia miltiorrhiza WRKY protein (WRKY3) mRNA, complete cds
Cluster-403899.194316	10.308	2.79e-38	1.02e-35	2.95484	0.00235996	Salvia miltiorrhiza WRKY protein (WRKY27) mRNA, complete cds
Cluster-403899.643713	15.12	2.38e-33	4.07e-31	2.52943	0	Salvia miltiorrhiza WRKY protein (WRKY39) mRNA, complete cds
Cluster-403899.186956	14.716	1.11e-29	9.97e-28	2.34342	0	Salvia miltiorrhiza WRKY protein (WRKY57) mRNA, complete cds
Cluster-403899.546945	13.527	3.59e-27	2.1e-25	2.10514	0.000169155	Salvia miltiorrhiza WRKY protein (WRKY34) mRNA, complete cds
Cluster-403899.465863	14.688	2.8e-29	2.34e-27	2.02756	6.44732e-05	Salvia miltiorrhiza WRKY protein (WRKY10) mRNA, complete cds
Cluster-403899.184462	14.803	2e-24	7.73e-23	1.91161	0	PREDICTED: Sesamum indicum probable WRKY transcription factor 29 (LOC105164227), mRNA
Cluster-403899.499826	14.31	2.79e-30	2.79e-28	1.7278	0	Salvia miltiorrhiza WRKY protein (WRKY34) mRNA, complete cds
Cluster-403899.567062	6.9532	1.39e-09	1.01e-08	1.6777	0.0135535	Salvia miltiorrhiza WRKY protein (WRKY27) mRNA, complete cds
Cluster-403899.193524	15.379	1.49e-33	2.64e-31	1.44937	0	Salvia miltiorrhiza WRKY protein (WRKY38) mRNA, complete cds
Cluster-403899.195363	14.978	3.84e-31	4.53e-29	1.41602	0	Salvia miltiorrhiza WRKY protein (WRKY51) mRNA, complete cds
Cluster-403899.191989	13.582	1.08e-24	4.32e-23	1.31691	0	Salvia miltiorrhiza WRKY protein (WRKY32) mRNA, complete cds
Cluster-403899.191920	14.681	4.52e-32	6.26e-30	1.31582	4.75151e-05	Solanum lycopersicum chromosome ch03, complete genome
Cluster-403899.193498	13.982	3e-19	5.96e-18	1.28025	0	Salvia miltiorrhiza WRKY protein (WRKY56) mRNA, complete cds
Cluster-403899.643371	14.636	2.18e-30	2.23e-28	1.26404	0	Salvia miltiorrhiza WRKY protein (WRKY39) mRNA, complete cds
Cluster-403899.644732	14.115	2.96e-30	2.96e-28	1.18549	0	Salvia miltiorrhiza WRKY protein (WRKY39) mRNA, complete cds
Cluster-403899.599458	13.491	1.51e-27	9.4e-26	1.17953	0	Salvia miltiorrhiza WRKY protein (WRKY39) mRNA, complete cds
Cluster-403899.192367	14.748	1.55e-26	8.18e-25	1.17227	0	Salvia miltiorrhiza WRKY protein (WRKY16) mRNA, complete cds
Cluster-403899.655530	13.88	4.78e-25	2.01e-23	1.12909	0	PREDICTED: Erythranthe guttatus probable WRKY transcription factor 69 (LOC105958087), mRNA
Cluster-403899.668536	14.019	2.11e-26	1.09e-24	1.10206	0	Salvia miltiorrhiza WRKY protein (WRKY17) mRNA, complete cds
Cluster-403899.654843	12.93	2.89e-24	1.09e-22	1.09734	0	Salvia miltiorrhiza WRKY protein (WRKY38) mRNA, complete cds
Cluster-403899.652963	13.409	3.53e-19	6.97e-18	1.09143	0	Salvia miltiorrhiza WRKY protein (WRKY30) mRNA, complete cds
Cluster-403899.195350	13.562	1.39e-25	6.34e-24	1.0885	8.53601e-05	Salvia miltiorrhiza WRKY protein (WRKY13) mRNA, complete cds
Cluster-403899.191899	14.468	1.13e-29	1.01e-27	1.08422	0	Salvia miltiorrhiza WRKY protein (WRKY20) mRNA, complete cds
Cluster-403899.191928	13.821	1.13e-28	8.51e-27	1.07915	0	PREDICTED: Sesamum indicum probable WRKY transcription factor 30 (LOC105160383), mRNA
Cluster-403899.644158	13.669	5.32e-26	2.59e-24	1.04629	0	Salvia miltiorrhiza WRKY protein (WRKY57) mRNA, complete cds
Cluster-403899.190095	14.499	3.85e-31	4.53e-29	1.03218	0	Triticum aestivum WRKY78 transcription factor mRNA, complete cds
Cluster-403899.302899	13.913	6.9e-24	2.46e-22	0.984775	0	Salvia miltiorrhiza WRKY protein (WRKY16) mRNA, complete cds
Cluster-403899.676150	13.784	2.93e-17	4.69e-16	0.956065	0	PREDICTED: Juglans regia probable WRKY transcription factor 61 (LOC108999092), mRNA
Cluster-403899.178400	13.436	2.02e-21	5.22e-20	0.826513	0	Salvia miltiorrhiza WRKY protein (WRKY25) mRNA, complete cds
Cluster-403899.643844	13.74	9.92e-28	6.37e-26	0.815175	0	Triticum aestivum clone 21 WRKY transcription factor (WRKY) mRNA, partial cds
Cluster-403899.668538	12.426	5.03e-18	8.72e-17	0.776001	0	Salvia miltiorrhiza WRKY protein (WRKY17) mRNA, complete cds
Cluster-403899.409947	4.6192	2.16e-28	1.55e-26	0.743206	0.0302748	Salvia miltiorrhiza WRKY protein (WRKY27) mRNA, complete cds
Cluster-403899.190096	13.767	7.19e-29	5.6e-27	0.710447	0	Salvia miltiorrhiza WRKY protein (WRKY39) mRNA, complete cds
Cluster-403899.180735	13.484	1.72e-25	7.72e-24	0.702614	0	Salvia miltiorrhiza WRKY protein (WRKY6) mRNA, complete cds
Cluster-403899.192183	13.947	1.44e-29	1.27e-27	0.702266	0	Salvia miltiorrhiza WRKY protein (WRKY41) mRNA, complete cds
Cluster-403899.189280	13.652	2.93e-27	1.74e-25	0.663282	0	Salvia miltiorrhiza WRKY protein (WRKY28) mRNA, complete cds
Cluster-403899.620270	14.192	1.25e-30	1.33e-28	0.638085	3.23372e-05	Salvia miltiorrhiza WRKY protein (WRKY53) mRNA, complete cds
Cluster-403899.188652	14.383	2.99e-30	2.98e-28	0.588292	0	Salvia miltiorrhiza WRKY protein (WRKY11) mRNA, complete cds
Cluster-403899.658062	13.273	4.16e-26	2.06e-24	0.579359	0	Salvia miltiorrhiza WRKY protein (WRKY38) mRNA, complete cds
Cluster-403899.190421	13.577	2.11e-21	5.43e-20	0.571123	0	Salvia miltiorrhiza WRKY protein (WRKY5) mRNA, complete cds
Cluster-403899.181324	12.739	2.72e-22	7.83e-21	0.568075	0	Salvia miltiorrhiza WRKY protein (WRKY52) mRNA, complete cds
Cluster-403899.189538	12.625	1.69e-20	3.9e-19	0.564062	7.49179e-05	Salvia miltiorrhiza WRKY protein (WRKY16) mRNA, complete cds
Cluster-403899.654346	13.35	4.03e-19	7.88e-18	0.534995	0	Salvia miltiorrhiza WRKY protein (WRKY30) mRNA, complete cds
Cluster-403899.194446	13.321	5.54e-25	2.31e-23	0.473788	0	Salvia miltiorrhiza WRKY protein (WRKY49) mRNA, complete cds
Cluster-403899.649660	12.161	3.33e-22	9.49e-21	0.449192	8.23228e-05	Salvia miltiorrhiza WRKY protein (WRKY31) mRNA, complete cds
Cluster-403899.184463	12.264	1.72e-15	2.28e-14	0.416992	0	Salvia miltiorrhiza WRKY protein (WRKY56) mRNA, complete cds
Cluster-403899.650294	12.007	1.15e-21	3.06e-20	0.401857	9.25984e-05	Salvia miltiorrhiza WRKY protein (WRKY35) mRNA, complete cds
Cluster-403899.646343	11.656	5.14e-18	8.91e-17	0.390926	0	Salvia miltiorrhiza WRKY protein (WRKY51) mRNA, complete cds
Cluster-403899.645754	11.728	1.39e-20	3.24e-19	0.388554	0	Salvia miltiorrhiza WRKY protein (WRKY39) mRNA, complete cds
Cluster-403899.647389	11.925	9.65e-22	2.59e-20	0.375076	8.09351e-05	Salvia miltiorrhiza WRKY protein (WRKY54) mRNA, complete cds
Cluster-403899.652964	12.722	8.74e-19	1.65e-17	0.372017	0	Salvia miltiorrhiza WRKY protein (WRKY30) mRNA, complete cds
Cluster-403899.193226	13.956	1.58e-28	1.16e-26	0.371091	0	Salvia miltiorrhiza WRKY protein (WRKY46) mRNA, complete cds
Cluster-403899.645703	12.788	1.26e-24	5.01e-23	0.359471	4.26675e-05	PREDICTED: Sesamum indicum uncharacterized LOC105172591 (LOC105172591), transcript variant X5, mRNA
Cluster-403899.461403	2.5841	3.74e-09	2.6e-08	0.355408	0.0593434	Salvia miltiorrhiza WRKY protein (WRKY27) mRNA, complete cds
Cluster-403899.661864	11.658	3.32e-20	7.36e-19	0.342844	0	PREDICTED: Sesamum indicum LIM domain-containing protein WLIM1 (LOC105159099), mRNA
Cluster-403899.190075	12.768	6.7e-25	2.77e-23	0.332768	0	Salvia miltiorrhiza WRKY protein (WRKY48) mRNA, complete cds
Cluster-403899.647204	11.341	2.87e-19	5.71e-18	0.328694	0.000106349	Salvia miltiorrhiza WRKY protein (WRKY49) mRNA, complete cds
Cluster-403899.645049	12.654	5.89e-24	2.12e-22	0.325484	0	Manihot esculenta WRKY transcription factor 62 mRNA, complete cds
Cluster-403899.644187	12.153	8.51e-22	2.3e-20	0.32206	0	Salvia miltiorrhiza WRKY protein (WRKY27) mRNA, complete cds
Cluster-403899.645832	12.028	2e-20	4.56e-19	0.321695	0	Salvia miltiorrhiza WRKY protein (WRKY36) mRNA, complete cds
Cluster-403899.188505	13.586	2.73e-27	1.63e-25	0.320719	0	Salvia miltiorrhiza WRKY protein (WRKY42) mRNA, complete cds
Cluster-403899.538754	11.556	1.57e-20	3.64e-19	0.317286	9.99722e-05	Salvia miltiorrhiza WRKY protein (WRKY34) mRNA, complete cds
Cluster-403899.652962	12.292	1.13e-17	1.88e-16	0.317281	0	Salvia miltiorrhiza WRKY protein (WRKY30) mRNA, complete cds
Cluster-403899.673945	11.209	4.89e-17	7.65e-16	0.313289	0	Salvia miltiorrhiza WRKY protein (WRKY52) mRNA, complete cds
Cluster-403899.186463	12.139	7.25e-22	1.98e-20	0.310675	0	Salvia miltiorrhiza WRKY protein (WRKY4) mRNA, complete cds
Cluster-403899.186812	11.924	3.19e-17	5.08e-16	0.288817	0	Salvia miltiorrhiza WRKY protein (WRKY5) mRNA, complete cds
Cluster-403899.190297	12.374	1.82e-21	4.73e-20	0.269642	0	Salvia miltiorrhiza WRKY protein (WRKY7) mRNA, complete cds
Cluster-403899.650628	11.859	6.48e-21	1.58e-19	0.26926	0	PREDICTED: Sesamum indicum probable WRKY transcription factor 30 (LOC105160383), mRNA
Cluster-403899.657629	13.334	3.33e-25	1.44e-23	0.261098	0	Salvia miltiorrhiza WRKY protein (WRKY24) mRNA, complete cds
Cluster-403899.193054	10.833	4.79e-22	1.34e-20	0.260208	0.000145486	Salvia miltiorrhiza WRKY protein (WRKY35) mRNA, complete cds
Cluster-403899.190298	11.398	2.23e-17	3.61e-16	0.255046	0	PREDICTED: Erythranthe guttatus probable WRKY transcription factor 70 (LOC105953199), mRNA
Cluster-403899.202259	10.956	5.22e-17	8.13e-16	0.248087	0.000118528	Salvia miltiorrhiza WRKY protein (WRKY3) mRNA, complete cds
Cluster-403899.648089	11.212	1.66e-19	3.41e-18	0.241656	8.54691e-05	PREDICTED: Oryza sativa Japonica Group WRKY transcription factor SUSIBA2 (LOC4336126), transcript variant X2, mRNA
Cluster-403899.202392	11.573	5.07e-20	1.1e-18	0.235417	0	Salvia miltiorrhiza WRKY protein (WRKY3) mRNA, complete cds
Cluster-403899.180547	11.519	3.84e-17	6.06e-16	0.230802	0	Salvia miltiorrhiza WRKY protein (WRKY50) mRNA, complete cds
Cluster-403899.183401	12.678	2.07e-24	7.97e-23	0.228191	0	PREDICTED: Sesamum indicum protein FAR1-RELATED SEQUENCE 5-like (LOC105177378), transcript variant X3, mRNA
Cluster-403899.602204	11.932	3.75e-19	7.37e-18	0.225705	0	Salvia miltiorrhiza WRKY protein (WRKY10) mRNA, complete cds
Cluster-403899.189047	9.7693	3.11e-30	3.09e-28	0.224864	0.000236846	Salvia miltiorrhiza WRKY protein (WRKY23) mRNA, complete cds
Cluster-403899.185201	12.048	3.01e-17	4.81e-16	0.218015	0	Salvia miltiorrhiza WRKY protein (WRKY37) mRNA, complete cds
Cluster-403899.648503	13.075	3.47e-24	1.29e-22	0.21267	0	Salvia miltiorrhiza WRKY protein (WRKY10) mRNA, complete cds
Cluster-403899.374378	8.8653	1.55e-23	5.28e-22	0.203039	0.000450514	Salvia miltiorrhiza WRKY protein (WRKY34) mRNA, complete cds
Cluster-403899.659376	12.651	2.17e-24	8.33e-23	0.197072	3.09955e-05	Catalpa bungei clone comp124116 WRKY56 mRNA, complete cds
Cluster-403899.668539	9.69	2.9e-10	2.25e-09	0.195558	0.000224785	Salvia miltiorrhiza WRKY protein (WRKY17) mRNA, complete cds
Cluster-403899.600902	11.919	2.2e-21	5.65e-20	0.191248	0	Salvia miltiorrhiza WRKY protein (WRKY35) mRNA, complete cds
Cluster-403899.691533	10.938	5.12e-16	7.16e-15	0.185363	0	Salvia miltiorrhiza WRKY protein (WRKY12) mRNA, complete cds
Cluster-403899.653857	11.768	1.92e-19	3.91e-18	0.182348	0	PREDICTED: Sesamum indicum probable WRKY transcription factor 28 (LOC105165550), mRNA
Cluster-403899.647921	9.9365	2.06e-18	3.73e-17	0.178487	0.000176188	Salvia miltiorrhiza WRKY protein (WRKY49) mRNA, complete cds
Cluster-403899.656668	11.717	6.41e-21	1.56e-19	0.175086	0	Salvia miltiorrhiza WRKY protein (WRKY27) mRNA, complete cds
Cluster-403899.193427	11.769	5.85e-20	1.26e-18	0.173339	0	Salvia miltiorrhiza WRKY protein (WRKY36) mRNA, complete cds
Cluster-403899.653835	11.652	1.18e-19	2.46e-18	0.168295	0	Salvia miltiorrhiza WRKY protein (WRKY21) mRNA, complete cds
Cluster-403899.706058	10.561	6.62e-16	9.14e-15	0.16458	0	Salvia miltiorrhiza WRKY protein (WRKY61) mRNA, complete cds
Cluster-403899.623808	11.231	1.57e-18	2.89e-17	0.160301	0	Salvia miltiorrhiza WRKY protein (WRKY46) mRNA, complete cds
Cluster-403899.660151	12.12	7.02e-22	1.92e-20	0.156796	0	Salvia miltiorrhiza WRKY protein (WRKY42) mRNA, complete cds
Cluster-403899.464636	11.665	7.98e-19	1.51e-17	0.151571	0	Salvia miltiorrhiza WRKY protein (WRKY2) mRNA, complete cds
Cluster-403899.672769	10.802	3.48e-17	5.53e-16	0.147742	0	PREDICTED: Sesamum indicum probable WRKY transcription factor 70 (LOC105160789), mRNA
Cluster-403899.649509	11.388	3.54e-19	6.98e-18	0.144105	0	Salvia miltiorrhiza WRKY protein (WRKY53) mRNA, complete cds
Cluster-403899.191594	11.583	4.44e-19	8.65e-18	0.143298	0	Salvia miltiorrhiza WRKY protein (WRKY2) mRNA, complete cds
Cluster-403899.251452	9.7854	3.84e-12	3.62e-11	0.139792	0.000133045	Salvia miltiorrhiza WRKY protein (WRKY37) mRNA, complete cds
Cluster-403899.195209	10.667	1.96e-16	2.87e-15	0.137989	0	Salvia miltiorrhiza WRKY protein (WRKY53) mRNA, complete cds
Cluster-403899.190903	11.228	1.4e-18	2.58e-17	0.13365	0	Salvia miltiorrhiza WRKY protein (WRKY28) mRNA, complete cds
Cluster-403899.190076	10.439	9.5e-16	1.29e-14	0.129927	0	Salvia miltiorrhiza WRKY protein (WRKY48) mRNA, complete cds
Cluster-403899.188289	11.244	2.62e-18	4.68e-17	0.12964	0	Salvia miltiorrhiza WRKY protein (WRKY44) mRNA, complete cds
Cluster-403899.656694	10.876	1.68e-16	2.47e-15	0.129082	0	Salvia miltiorrhiza WRKY protein (WRKY3) mRNA, complete cds
Cluster-403899.189661	10.494	9.66e-16	1.31e-14	0.128287	8.4423e-05	Salvia miltiorrhiza WRKY protein (WRKY51) mRNA, complete cds
Cluster-403899.660152	11.638	2.28e-20	5.17e-19	0.125358	0	Salvia miltiorrhiza WRKY protein (WRKY42) mRNA, complete cds
Cluster-403899.461523	7.3736	2.75e-20	6.16e-19	0.121834	0.000746016	Salvia miltiorrhiza WRKY protein (WRKY11) mRNA, complete cds
Cluster-403899.655843	10.821	2.19e-17	3.55e-16	0.119669	0	Salvia miltiorrhiza WRKY protein (WRKY53) mRNA, complete cds
Cluster-403899.659774	11.091	4.53e-18	7.9e-17	0.117703	0	Salvia miltiorrhiza WRKY protein (WRKY28) mRNA, complete cds
Cluster-403899.625220	11.524	9.9e-18	1.66e-16	0.117238	0	Salvia miltiorrhiza WRKY protein (WRKY10) mRNA, complete cds
Cluster-403899.185992	11.122	2.04e-18	3.7e-17	0.115949	0	Salvia miltiorrhiza WRKY protein (WRKY11) mRNA, complete cds
Cluster-403899.189048	11.486	1.01e-19	2.12e-18	0.115204	0	Salvia miltiorrhiza WRKY protein (WRKY23) mRNA, complete cds
Cluster-403899.410713	3.8322	9.56e-14	1.06e-12	0.114918	0.0080565	Salvia miltiorrhiza WRKY protein (WRKY2) mRNA, complete cds
Cluster-403899.653861	10.647	2.32e-15	3.03e-14	0.112139	0	PREDICTED: Erythranthe guttatus probable WRKY transcription factor 71 (LOC105966676), mRNA
Cluster-403899.667107	11.051	4.16e-14	4.79e-13	0.111837	0	Salvia miltiorrhiza WRKY protein (WRKY13) mRNA, complete cds
Cluster-403899.661750	11.145	3.72e-14	4.3e-13	0.109867	0	Salvia miltiorrhiza WRKY protein (WRKY13) mRNA, complete cds
Cluster-403899.651576	10.453	4.03e-12	3.79e-11	0.108627	0	Salvia miltiorrhiza WRKY protein (WRKY57) mRNA, complete cds
Cluster-403899.179159	9.9538	5.12e-13	5.27e-12	0.107756	0	PREDICTED: Capsicum annuum probable WRKY transcription factor 51 (LOC107855583), mRNA
Cluster-403899.187172	10.816	2.06e-17	3.35e-16	0.107496	0	Salvia miltiorrhiza WRKY protein (WRKY27) mRNA, complete cds
Cluster-403899.183729	12.056	6.11e-20	1.32e-18	0.106736	0	Salvia miltiorrhiza WRKY protein (WRKY24) mRNA, complete cds
Cluster-403899.188885	12.31	3.99e-22	1.13e-20	0.101058	0	Salvia miltiorrhiza WRKY protein (WRKY43) mRNA, complete cds
